# Supplementary material for: The Monothiol Glutaredoxin Grx4 Influences Iron Homeostasis and Virulence in Ustilago maydis
Source: J Fungi (Basel). 2023 Nov 17;9(11):1112. doi: 10.3390/jof9111112 (PMC10672361; doi:10.3390/jof9111112)
Supplement: Supplementary file 1 [file jof-09-01112-s001.zip]

Archive with 2 entries (2 files):
- jof-2699854-SM.pdf
- Table S3 (Excel file) RNA sequencing results and gene enrichment analyses for Grx4 regulated genes..xlsx
