# Supplementary material for: The Monothiol Glutaredoxin Grx4 Influences Iron Homeostasis and Virulence in Ustilago maydis
Source: J Fungi (Basel). 2023 Nov 17;9(11):1112. doi: 10.3390/jof9111112 (PMC10672361; doi:10.3390/jof9111112)
Supplement: Supplementary file 1 [file jof-09-01112-s001.zip › Table S3 (Excel file) RNA sequencing results and gene enrichment analyses for Grx4 regulated genes..xlsx]

## Sheet: normalized expre FB2 vs grx4 
		wt FB2 arabinose			wt FB2 glucose			Pcrg1::grx4 mutant arabinose 55 FB2			Pcrg1::grx4 mutant glucose 55 FB2			fold change glucose wt vs Pcrg1:: grx4						fold change arabinose wt vs Pcrg1::grx4
	GeneID	2a1.tab	2a3.tab	2a4.tab	2g1.tab	2g2.tab	2g3.tab	55a1.tab	55a3.tab	55a4.tab	55g1.tab	55g2.tab	55g3.tab		log2FoldChange__2glucosevs55glucose	lfcSE__2glucosevs55glucose	stat__2glucosevs55glucose	pvalue__2glucose vs 55glucose			log2FoldChange__2arabinosevs55arabinose	lfcSE__2arabinosevs55arabinose	stat__2arabinosevs55arabinose	pvalue__2arabinose vs 55arabinose
6	UMAG_00001	2366.81	1693.48	2520.3	1658.71	1308.25	1824.19	2191.48	2300.44	1358.95	2533.54	1576.93	1381.71	1.14632	0.179746	0.268091	0.670466	0.502561		0.88911	-0.168346	0.251556	-0.669219	0.503356
7	UMAG_00002	1241.43	1526.64	1224.01	811.425	1016.3	946.151	1356.83	1310.56	1324.73	945.295	905.502	976.419	1.01923	0.015012	0.138205	0.108622	0.913503		1.00001	0.000473454	0.127555	0.00371176	0.997038
8	UMAG_00003	1321.39	1181.67	1279.97	913.535	1021.81	927.876	1310.78	1348	1035.97	1144.3	970.797	1018.62	1.09447	0.117108	0.130891	0.8947	0.370947		0.976664	-0.0325983	0.149046	-0.218713	0.826874
9	UMAG_00005	870.852	842.977	866.135	398.307	329.588	311.507	907.019	877.546	874.489	475.518	517.43	744.826	1.6719	0.726423	0.232978	3.11799	0.00182089		1.03066	0.0432775	0.0946413	0.45728	0.64747
10	UMAG_00006	2675.94	1736.13	2791.92	1806.8	1328.45	1411.33	1994.13	2320.6	1972.05	2140.31	1803.61	2195.23	1.35028	0.41668	0.184853	2.25412	0.0241888		0.872679	-0.198006	0.20822	-0.950943	0.341633
11	UMAG_00007	1713.42	1780.04	1798.72	1905.8	2350.26	1954.6	1608.46	1614.91	1772.24	3335.32	3185.89	3024.45	1.53698	0.606965	0.133102	4.56016	5.11e-06		0.943962	-0.0856503	0.0901733	-0.949841	0.342193
12	UMAG_00008	287.683	417.725	324.072	562.775	622.452	564.866	333.862	330.28	407.821	431.506	476.775	592.721	0.857669	-0.234481	0.174428	-1.34429	0.178855		1.04127	0.0563972	0.191537	0.294446	0.768417
13	UMAG_00009	1917.24	2313.17	2001.55	2121.71	2273.14	2262.79	1924.23	1754.13	2232.07	1991.05	2122.69	2041.16	0.924487	-0.12779	0.102569	-1.2459	0.212801		0.948406	-0.078641	0.139004	-0.565747	0.571566
14	UMAG_00011	1865.55	1075.05	1935.11	6149.21	3244.46	4683.41	783.671	1250.07	2351.13	626.689	587.652	469.074	0.119586	-3.0834	0.265837	-11.5989	4.18e-31		0.89933	-0.160887	0.385945	-0.416864	0.676778
15	UMAG_00012	601.697	622.197	552.555	640.722	568.286	655.411	452.276	508.861	619.943	1245.72	891.95	979.363	1.67185	0.725992	0.181873	3.99175	6.56e-05		0.890023	-0.174609	0.155875	-1.12019	0.262635
16	UMAG_00013	276.956	371.311	325.238	440.399	396.607	370.486	317.415	293.795	286.022	647.738	797.088	648.656	1.73375	0.776816	0.165646	4.68963	2.74e-06		0.921652	-0.112531	0.164451	-0.684285	0.493795
17	UMAG_00017	765.53	740.113	775.208	826.235	752.818	687.808	719.53	774.813	804.694	568.325	630.771	640.806	0.811652	-0.316811	0.146955	-2.15583	0.0310967		1.00797	0.00778032	0.104147	0.074705	0.940449
18	UMAG_00020	661.184	677.392	713.425	1134.9	1133.82	1411.33	618.384	680.722	875.857	281.292	337.561	288.51	0.246562	-2.03721	0.171261	-11.8953	1.25e-32		1.05992	0.0780766	0.161473	0.483526	0.628722
19	UMAG_00025	51.6855	36.3785	46.6291	15.5893	35.8048	10.7989	44.4053	43.2052	27.3705	20.0923	35.7273	32.3838	1.41822	0.499115	0.535675	0.931749	0.351466		0.853652	-0.214133	0.337036	-0.635341	0.525206
20	UMAG_00026	4866.24	4947.47	4545.17	2103.78	3557.53	3617.64	4845.11	4942.68	4001.57	4254.79	3624.47	4575.92	1.34231	0.413151	0.237898	1.73667	0.0824457		0.960337	-0.0577754	0.127467	-0.453257	0.650364
21	UMAG_00027	393.98	612.162	347.387	43.6501	57.8385	31.5661	54.2731	43.2052	114.956	63.1473	29.5674	54.9543	1.10984	0.149199	0.393861	0.378811	0.704828		0.156949	-2.6926	0.377998	-7.12331	1.05e-12
22	UMAG_00028	830.869	1322.17	922.09	1816.94	1267.86	1447.05	876.593	848.742	1584.75	4789.62	2557.58	2337.52	2.13704	1.07745	0.304901	3.53376	0.000409698		1.07641	0.101721	0.288767	0.352259	0.724644
23	UMAG_00029	33.1567	40.1417	39.6347	68.5931	34.8867	24.0899	34.5374	30.7237	41.0558	120.554	76.3825	74.5808	2.12838	1.06843	0.435348	2.45419	0.0141203		0.941414	-0.0946957	0.317017	-0.298709	0.765162
24	UMAG_00030	377.402	343.714	383.524	364.79	472.807	444.417	334.684	291.875	310.656	567.369	443.511	505.383	1.18272	0.230887	0.176263	1.3099	0.190229		0.848435	-0.237416	0.136991	-1.73308	0.0830819
25	UMAG_00031	1127.33	1283.28	1051.49	1707.81	1797.58	1610.7	1153.71	1038.85	1275.47	2437.87	2170.74	2738.88	1.43615	0.508577	0.142414	3.57112	0.000355457		1.00171	0.000258071	0.135293	0.0019075	0.998478
26	UMAG_00032	12.6776	17.562	22.1488	13.2509	21.1156	15.783	20.558	18.2422	13.6853	4.78388	11.0878	11.7759	0.551302	-0.87847	0.563895	-1.55786	0.119267		1.00185	0.0314523	0.469234	0.0670289	0.946559
27	UMAG_00034	249.651	164.33	210.997	74.0493	98.2336	53.9946	270.543	220.827	171.066	11713.8	144.141	123.647	52.9509	5.71031	1.69064	3.37759	1		1.05994	0.0870933	0.25079	0.347276	0.728384
28	UMAG_00036	3334.2	3373.16	3493.68	2869.22	2445.74	3202.29	4058.97	3530.35	3036.76	2280.96	2433.15	1906.72	0.777343	-0.379971	0.174774	-2.17406	0.0297004		1.04167	0.0597023	0.141422	0.422159	0.672909
29	UMAG_00037	1849.95	1689.72	1904.8	51.4448	78.036	43.1957	1586.25	1403.69	1647.71	58.3634	55.4389	518.14	3.65969	1.865	1.03759	1.79744	0.0722658		0.85181	-0.233979	0.114421	-2.0449	0.0408649
30	UMAG_00038	282.807	376.329	273.946	111.464	113.841	117.127	384.846	339.881	288.759	116.727	107.182	106.965	0.966247	-0.0630747	0.191907	-0.328674	0.742402		1.08617	0.125752	0.198783	0.632608	0.52699
31	UMAG_00039	968.372	647.286	873.129	459.885	330.506	417.004	1027.9	702.805	718.477	1140.48	671.427	665.339	2.05173	1.01923	0.270263	3.77126	0.000162423		0.984086	-0.0233372	0.22764	-0.102518	0.918345
32	UMAG_00040	726.523	674.883	782.203	582.262	753.736	646.273	797.65	759.451	659.63	882.148	703.458	710.48	1.15831	0.199921	0.171781	1.16381	0.2445		1.01517	0.0237321	0.136836	0.173434	0.86231
33	UMAG_00041	1137.08	1130.24	1190.21	1014.09	1174.21	1002.64	1163.58	1172.3	1164.62	548.233	535.909	470.055	0.487066	-1.05184	0.141318	-7.44303	9.84e-14		1.01243	0.0171371	0.0889175	0.192731	0.84717
34	UMAG_00042	768.456	795.308	819.506	275.152	440.674	279.11	631.542	804.577	867.646	417.155	473.079	643.75	1.54179	0.615291	0.265099	2.32098	0.0202878		0.96664	-0.0533938	0.152399	-0.350354	0.726073
35	UMAG_00043	1313.59	1240.63	1234.5	1272.09	899.71	1106.47	1221.97	1184.78	1501.27	3118.14	2896.37	3488.61	2.89882	1.51841	0.18558	8.18196	2.79e-16		1.03149	0.0402313	0.129281	0.311193	0.755654
36	UMAG_00045	1419.89	1302.1	1356.91	1653.25	1173.29	1153.82	1323.11	1291.36	1254.94	3171.71	714.546	551.505	1.11491	0.137503	0.791394	0.173748	0.862064		0.948642	-0.07664	0.0956933	-0.800892	0.423194
37	UMAG_00046	473.946	410.198	486.108	412.338	439.756	453.554	424.317	474.297	424.243	474.561	468.151	505.383	1.1091	0.135785	0.13091	1.03724	0.299622		0.965411	-0.0519871	0.138206	-0.376156	0.706801
38	UMAG_00047	373.501	447.831	338.061	293.079	327.751	284.925	396.358	319.718	338.026	563.541	475.543	422.951	1.61416	0.677391	0.172333	3.93071	8.47e-05		0.909185	-0.134199	0.172916	-0.776092	0.437695
39	UMAG_00048	981.049	1131.5	944.239	839.486	1172.38	1040.85	1018.03	1033.08	1083.87	1430.38	1430.32	1374.84	1.38747	0.460178	0.159446	2.88611	0.00390035		1.02558	0.0355742	0.115191	0.308829	0.757452
40	UMAG_00049	572.441	673.629	572.372	658.649	781.278	733.495	530.396	582.79	639.102	841.963	858.687	784.079	1.14323	0.179402	0.129597	1.38431	0.166262		0.963621	-0.0564751	0.136757	-0.412958	0.679638
41	UMAG_00050	2475.05	2394.71	2162.42	2347.75	2346.59	2046.81	2758.06	2500.14	2288.18	1593.03	2973.99	2887.06	1.10576	0.130977	0.257482	0.508686	0.610973		1.07312	0.102265	0.124484	0.821506	0.411358
42	UMAG_00052	451.517	489.227	498.931	695.284	689.471	727.681	477.768	457.015	548.779	459.253	471.847	356.221	0.609401	-0.731138	0.163496	-4.4719	7.75e-06		1.03048	0.0391682	0.129616	0.302186	0.76251
43	UMAG_00053	252.576	346.223	284.437	349.981	317.653	352.211	267.254	245.79	272.337	190.399	290.746	198.228	0.666154	-0.606335	0.218089	-2.78022	0.00543222		0.889208	-0.167677	0.171246	-0.97916	0.327501
44	UMAG_00054	39.0079	60.2126	32.6404	39.7528	47.7397	34.0581	42.7606	50.8861	56.1096	52.6227	80.0784	91.2633	1.84256	0.868728	0.32268	2.69223	0.00709762		1.13571	0.18166	0.334063	0.54379	0.586586
45	UMAG_00055	356.922	484.21	366.038	484.049	537.072	515.856	417.738	370.605	526.883	676.441	686.21	714.405	1.35139	0.420945	0.121703	3.45879	0.000542601		1.08951	0.120191	0.199667	0.601957	0.547203
46	UMAG_00056	377.402	224.543	432.485	605.646	2464.1	1343.22	285.345	225.627	229.912	2517.28	1732.16	2050.97	1.4277	0.507548	0.422305	1.20185	0.229421		0.716226	-0.48237	0.269263	-1.79145	0.0732216
47	UMAG_00057	1318.47	1457.65	1290.46	1405.38	1631.41	1648.08	1331.34	1197.26	1862.56	1800.65	1777.74	1682.97	1.12306	0.153556	0.122284	1.25573	0.209213		1.07982	0.106526	0.186623	0.570812	0.568127
48	UMAG_00058	92.6438	89.0645	89.761	82.6235	107.414	97.1902	119.236	112.334	104.008	72.715	131.821	121.684	1.13576	0.167838	0.289452	0.579849	0.562016		1.23615	0.310485	0.198327	1.56552	0.117462
49	UMAG_00059	828.918	1052.47	857.975	1504.37	1351.4	1338.23	883.994	884.266	1387.69	859.185	857.455	909.689	0.62621	-0.690583	0.126053	-5.47852	4.29e-08		1.15207	0.19972	0.216526	0.922385	0.356328
50	UMAG_00060	7.80158	11.2899	6.99436	31.1787	17.4433	12.4603	7.40088	7.68092	10.9482	27.7465	23.4075	13.7386	1.06238	0.062233	0.522262	0.119161	0.905148		0.997861	-0.019504	0.625878	-0.0311626	0.97514
51	UMAG_00061	891.331	886.882	1027.01	819.999	858.396	743.464	1127.4	1006.2	936.072	743.415	763.825	706.555	0.914089	-0.144306	0.126495	-1.1408	0.253952		1.09427	0.131443	0.135302	0.971484	0.331307
52	UMAG_00062	6.82639	5.01772	4.66291	10.9125	6.4265	9.13754	11.5125	10.5613	19.1594	0.956777	2.46395	2.94398	0.24039	-2.09441	0.890383	-2.35226	0.0186597		2.49792	1.27876	0.646435	1.97817	0.04791
53	UMAG_00063	60.4623	61.467	67.6122	102.89	87.2167	57.3173	151.307	95.0514	38.3187	304.255	306.762	164.863	3.13583	1.6309	0.332287	4.90812	9.2e-07		1.50192	0.601161	0.458505	1.31113	0.189813
54	UMAG_00064	0.975198	8.78101	0	3.11787	9.18071	1.66137	4.1116	1.92023	4.10558	3.82711	1.23198	0	0.3624	-1.4442	1.31385	-1.09921	0.271677		1.03907	0.0837174	1.35501	0.0617834	0.950735
55	UMAG_00067	3329.33	2870.13	3368.95	3783.53	3643.82	3753.04	3196.36	3127.1	3025.81	5024.03	5428.08	5246.17	1.40409	0.474502	0.10223	4.64152	3.46e-06		0.977097	-0.034487	0.110216	-0.312902	0.754355
56	UMAG_00068	968.372	1201.74	980.376	816.102	1023.65	976.056	1013.1	1021.56	1001.76	818.044	661.571	720.293	0.781271	-0.368339	0.159129	-2.31473	0.0206278		0.963793	-0.052376	0.128052	-0.409022	0.682524
57	UMAG_00071	1646.13	1886.66	1618.03	808.307	1286.22	983.532	1948.9	1738.77	1467.06	1139.52	968.333	1157.96	1.061	0.0747573	0.204747	0.36512	0.715022		1.00076	0.0030636	0.152132	0.0201378	0.983933
58	UMAG_00072	6365.12	6306.02	5631.63	6141.42	7596.12	6103.05	6109.01	6403.01	5261.99	990.264	1774.04	1489.65	0.214407	-2.23479	0.23856	-9.36785	7.4e-21		0.971111	-0.0420293	0.125738	-0.334261	0.738183
59	UMAG_00074	1214.12	1068.77	1190.21	784.143	885.02	859.76	1098.62	1136.78	1137.25	1814.05	1298.5	1223.71	1.71467	0.763857	0.193518	3.94721	7.91e-05		0.971075	-0.0447153	0.104056	-0.429722	0.667398
60	UMAG_00076	173.585	92.8278	216.825	38.1939	56.9204	33.2274	373.333	273.633	109.482	42.0982	71.4546	59.8609	1.35119	0.420278	0.349332	1.20309	0.22894		1.56537	0.651215	0.460209	1.41504	0.157056
61	UMAG_00077	540.26	569.511	596.852	728.801	747.31	777.522	661.967	574.149	511.829	1417.94	793.392	782.117	1.32828	0.394604	0.26005	1.51742	0.129162		1.02421	0.0385848	0.147738	0.26117	0.793961
62	UMAG_00078	283.783	196.945	297.26	321.14	282.766	223.454	247.518	213.146	253.177	940.511	656.643	503.42	2.53889	1.32802	0.273317	4.8589	1.18e-06		0.917548	-0.129518	0.208141	-0.622262	0.53377
63	UMAG_00079	120.925	134.224	104.915	43.6501	21.1156	29.074	165.286	147.858	303.813	38.2711	62.8308	69.6741	1.81987	0.837483	0.40612	2.06215	0.0391931		1.71347	0.765629	0.307977	2.48599	0.012919
64	UMAG_00080	711.895	1001.03	754.225	1275.99	1170.54	1353.19	668.546	752.731	947.02	559.714	752.737	710.48	0.53239	-0.925786	0.171492	-5.39842	6.72e-08		0.959931	-0.062068	0.197712	-0.313932	0.753573
65	UMAG_00081	4133.86	3099.7	4097.53	1833.31	2904.78	2020.23	3576.27	3828.94	1988.47	1784.39	1134.65	1068.66	0.590044	-0.772838	0.266713	-2.89763	0.00375991		0.829018	-0.268851	0.266262	-1.00972	0.312628
66	UMAG_00082	10586.7	8103.61	10729.4	7807.14	6595.42	8885.01	4292.51	7217.19	7180.66	2831.1	3102.11	3075.48	0.386845	-1.38621	0.161834	-8.56566	1.07e-17		0.6353	-0.657423	0.232487	-2.82778	0.00468716
67	UMAG_00083	85.8174	57.7038	96.7553	11.692	18.3614	14.1217	165.286	96.9717	78.006	12.4381	17.2477	24.5331	1.22736	0.289846	0.49078	0.590583	0.5548		1.41613	0.508868	0.359464	1.41563	0.156884
68	UMAG_00084	707.019	514.316	691.276	564.334	662.847	715.22	553.421	627.916	566.57	597.985	436.119	515.196	0.797621	-0.33854	0.183741	-1.84249	0.0654041		0.913885	-0.132326	0.17	-0.778385	0.436342
69	UMAG_00085	918.637	781.51	948.902	1158.29	799.64	1090.69	708.84	787.295	1030.5	4039.51	1825.79	2104.94	2.61438	1.36829	0.322778	4.2391	2.24e-05		0.95379	-0.0743335	0.17907	-0.415108	0.678063
70	UMAG_00087	1636.38	2054.76	1639.01	1490.34	2036.28	1610.7	1692.33	1763.73	1809.19	1048.63	1250.46	1355.21	0.711323	-0.503502	0.182443	-2.75977	0.00578422		0.987826	-0.0181522	0.130571	-0.139021	0.889433
71	UMAG_00089	614.375	487.973	638.818	509.771	345.195	395.406	517.239	531.904	541.937	442.031	336.329	441.597	0.975675	-0.0520296	0.223433	-0.232865	0.815866		0.913801	-0.133407	0.148552	-0.898048	0.36916
72	UMAG_00090	229.172	272.211	296.095	326.597	162.499	333.936	199.001	253.471	280.548	103.332	87.4703	88.3193	0.339139	-1.57917	0.320204	-4.93176	8.15e-07		0.919173	-0.127411	0.195884	-0.650441	0.515407
73	UMAG_00091	476.872	349.986	543.229	523.802	417.722	482.628	407.871	449.334	340.763	307.125	290.746	230.612	0.581738	-0.799449	0.191022	-4.18511	2.85e-05		0.874374	-0.192856	0.214093	-0.900806	0.367692
74	UMAG_00092	962.52	893.154	971.051	1579.2	1193.49	1278.43	893.039	939.953	884.068	1744.2	691.138	542.673	0.73511	-0.461969	0.404681	-1.14156	0.253636		0.961205	-0.0578739	0.102558	-0.564305	0.572546
75	UMAG_00094	6256.87	5563.39	6185.35	5011.97	5739.78	4484.87	5155.95	5620.52	6225.43	1720.28	1366.26	1678.07	0.312708	-1.69006	0.163441	-10.3405	4.62e-25		0.944255	-0.0852942	0.114975	-0.741851	0.458177
76	UMAG_00095	1597.37	1521.62	1578.39	1528.53	1973.85	1440.41	1585.43	1589.95	1445.16	1141.43	1111.24	1192.31	0.696971	-0.533039	0.162827	-3.27365	0.00106168		0.983641	-0.0232996	0.0987772	-0.23588	0.813526
77	UMAG_00096	12293.3	4828.3	11735.4	4796.84	10866.3	1256.83	9738.73	9757.65	5460.42	2572.77	3580.12	3283.52	0.557709	-0.848215	0.797305	-1.06385	0.287396		0.864844	-0.209297	0.366987	-0.570311	0.568467
78	UMAG_00097	2709.1	1844.01	2852.53	2097.54	1698.43	1825.02	2450.51	2555.83	2219.75	645.824	668.963	619.217	0.344068	-1.55606	0.147635	-10.5399	5.65e-26		0.975754	-0.0365986	0.193438	-0.1892	0.849936
79	UMAG_00098	845.497	716.279	827.666	1092.81	1063.13	1103.98	952.246	893.868	654.156	809.433	574.101	548.561	0.592682	-0.769319	0.191708	-4.01297	6e-05		1.04638	0.0677271	0.185321	0.365458	0.714769
80	UMAG_00099	1211.2	1510.33	1269.48	1970.49	2345.67	2071.73	1238.41	1182.86	1467.06	1589.21	1753.1	1974.43	0.832314	-0.277839	0.14682	-1.89238	0.0584398		0.974275	-0.0398834	0.144581	-0.275855	0.782659
81	UMAG_00101	1345.77	1206.76	1231.01	1417.85	1110.87	1250.18	1252.39	1251.03	1094.82	1835.1	1788.83	1705.54	1.41032	0.479193	0.150044	3.19368	0.00140471		0.951026	-0.0718294	0.118535	-0.605978	0.54453
82	UMAG_00102	3287.39	455.358	2976.1	161.35	215.747	155.338	1920.94	2652.8	455.719	315.736	320.314	310.099	1.77702	0.818581	0.186416	4.39115	1.13e-05		0.748559	-0.415469	0.98913	-0.420035	0.67446
83	UMAG_00103	369.6	358.767	361.375	391.292	369.983	388.761	333.04	339.881	327.078	99.5048	146.605	127.572	0.324931	-1.64301	0.196464	-8.36291	6.12e-17		0.917647	-0.124013	0.12106	-1.02439	0.30565
84	UMAG_00104	8.77678	15.0532	12.823	11.692	3.67228	6.64548	18.091	8.64104	8.21116	9.56777	9.8558	8.83193	1.28377	0.324409	0.672208	0.482601	0.629379		0.953354	-0.025729	0.600209	-0.0428668	0.965808
85	UMAG_00105	30762.6	12213.1	36144.5	41393.6	50934.6	47506.1	38877.6	34220.4	29051.1	6784.5	10888.2	7403.12	0.179325	-2.49287	0.216109	-11.5353	8.76e-31		1.29106	0.367048	0.354225	1.0362	0.30011
86	UMAG_00108	918.637	1576.82	774.043	797.394	930.924	545.76	887.283	962.996	1335.68	765.421	920.286	784.079	1.08606	0.105774	0.226991	0.465984	0.641227		0.97445	-0.0394425	0.28981	-0.136098	0.891744
87	UMAG_00109	2462.38	3768.31	2170.58	2962.75	2330.98	2222.08	1796.77	2297.56	3603.33	1470.57	1714.91	1313.01	0.598536	-0.757472	0.187715	-4.03522	5.46e-05		0.91625	-0.129749	0.298109	-0.435242	0.663387
88	UMAG_00111	1283.36	1481.48	1151.74	1316.52	1782.89	1374.78	1226.9	1296.16	1395.9	843.877	836.511	851.791	0.565952	-0.833359	0.159953	-5.21001	1.89e-07		1.00061	-0.000762229	0.134146	-0.00568206	0.995466
89	UMAG_00113	3229.86	1800.11	3307.17	1648.57	1297.23	1950.45	1860.09	1984.56	1628.55	3461.62	1742.01	2180.51	1.50812	0.575697	0.288955	1.99234	0.0463338		0.656484	-0.608361	0.247588	-2.45715	0.0140043
90	UMAG_00114	671.911	666.102	659.801	884.695	803.312	824.871	645.521	696.084	719.845	688.879	723.17	667.302	0.827478	-0.289625	0.125622	-2.30554	0.0211365		1.03185	0.0416646	0.104747	0.397763	0.690805
91	UMAG_00115	6661.58	5925.92	6538.56	4174.04	3919.25	4603.66	5016.97	6008.4	7656.91	3792.66	4100.01	3484.69	0.896071	-0.174007	0.136216	-1.27744	0.201449		0.976797	-0.0373323	0.173461	-0.215219	0.829596
92	UMAG_00116	100.445	101.609	127.064	84.9619	92.7252	130.418	134.86	107.533	120.43	58.3634	72.6866	89.3007	0.715181	-0.498131	0.291486	-1.70893	0.0874633		1.10241	0.143686	0.213122	0.674195	0.500187
93	UMAG_00117	345.22	302.318	387.021	812.204	523.3	644.612	318.238	294.755	361.291	1469.61	501.414	588.796	1.29276	0.351792	0.402503	0.874012	0.382112		0.941739	-0.0928021	0.162164	-0.572274	0.567136
94	UMAG_00118	7324.71	10224.9	7114.43	5701.8	6437.51	7056.67	6566.22	7975.68	7079.39	1183.53	3322.64	2562.24	0.368223	-1.45499	0.340861	-4.26858	1.97e-05		0.876634	-0.190015	0.178881	-1.06224	0.288126
95	UMAG_00119	699.217	806.598	719.254	671.9	829.936	681.162	825.609	723.927	645.945	614.251	708.386	782.117	0.964157	-0.065275	0.16734	-0.390073	0.696483		0.986703	-0.0155974	0.146444	-0.106507	0.91518
96	UMAG_00120	1353.57	968.42	1192.54	594.733	755.572	908.77	1195.65	1185.74	884.068	844.834	650.483	743.845	0.991185	-0.025738	0.20822	-0.123609	0.901625		0.929132	-0.105347	0.194533	-0.541538	0.588137
97	UMAG_00122	405.682	429.015	336.895	453.65	355.293	332.274	403.759	398.448	403.715	273.638	315.386	279.678	0.761206	-0.411984	0.193202	-2.1324	0.0329744		1.0293	0.0411573	0.142724	0.288369	0.773064
98	UMAG_00123	1057.11	1223.07	931.416	169.924	370.901	218.47	977.738	966.836	985.339	329.131	402.856	698.704	1.88424	0.907254	0.37039	2.44946	0.0143071		0.912291	-0.132605	0.134764	-0.983979	0.325126
99	UMAG_00124	1336.02	865.556	1429.18	1233.12	716.095	842.315	1114.24	1187.66	1196.09	1383.5	1260.31	1176.61	1.36858	0.433808	0.237657	1.82535	0.0679477		0.963435	-0.0565339	0.206601	-0.273638	0.784363
100	UMAG_00125	1336.02	1288.3	1319.6	1176.99	1150.34	1135.55	1369.98	1359.52	1261.78	1630.35	1236.9	1419	1.23777	0.293394	0.150641	1.94764	0.0514586		1.01201	0.0177898	0.0957665	0.185763	0.852631
101	UMAG_00126	2135.68	2407.25	2130.95	1588.55	2205.21	2077.54	2154.48	2274.51	2526.3	1370.1	1589.25	1736.95	0.799873	-0.33447	0.182231	-1.83542	0.0664435		1.04217	0.0575088	0.111325	0.516586	0.605445
102	UMAG_00127	3616.03	1323.42	3514.67	873.782	963.975	1096.5	3267.08	3075.25	1458.85	1765.25	1812.24	1943.03	1.8814	0.897739	0.142001	6.32207	2.58e-10		0.922766	-0.115003	0.412579	-0.278743	0.780442
103	UMAG_00130	1457.92	1667.14	1443.17	2119.37	2279.57	1899.78	1271.31	1423.85	1632.65	1859.97	1342.85	1368.95	0.725827	-0.47631	0.181708	-2.6213	0.00875956		0.947372	-0.0809653	0.136269	-0.594156	0.552408
104	UMAG_00131	2523.81	2191.49	2702.16	1670.4	1514.82	1407.18	2918.41	2615.35	2115.74	1343.31	1419.24	1856.67	1.00584	-0.00619001	0.182599	-0.0338994	0.972957		1.03128	0.0450814	0.168258	0.26793	0.788753
105	UMAG_00132	9482.83	975.946	8931.8	1550.36	977.746	1099.83	7031.66	7378.49	655.524	2002.53	1546.13	1260.02	1.32546	0.387928	0.256052	1.51503	0.129764		0.776958	-0.360887	1.1891	-0.303495	0.761513
106	UMAG_00133	4178.72	3600.21	4474.06	10082.4	7494.21	8099.18	6799.76	6213.87	6871.37	31695.1	30201.9	29509.5	3.56002	1.81508	0.162855	11.1454	7.54e-29		1.62287	0.696671	0.123084	5.66013	1.51e-08
107	UMAG_00136	816.241	544.422	733.242	349.201	466.38	446.078	744.199	708.565	520.04	466.907	476.775	573.094	1.20221	0.254158	0.182581	1.39203	0.163913		0.942165	-0.084866	0.220014	-0.38573	0.699697
108	UMAG_00137	672.887	559.476	630.658	575.246	549.925	554.067	701.439	610.634	543.305	394.192	537.141	439.634	0.816422	-0.310061	0.169277	-1.83167	0.0670001		0.995897	-0.00434749	0.157175	-0.0276601	0.977933
109	UMAG_00138	6539.68	6485.4	6692.44	4294.86	5686.53	6407.91	5846.69	6032.41	6292.49	2236.94	1855.36	2175.6	0.382438	-1.39976	0.190518	-7.34713	2.03e-13		0.921596	-0.119482	0.0742375	-1.60946	0.107516
110	UMAG_00140	346.195	309.844	331.066	323.479	347.031	310.676	418.561	433.972	261.389	180.831	243.931	189.396	0.625934	-0.694515	0.182957	-3.79606	0.000147017		1.12847	0.179593	0.226498	0.792913	0.427828
111	UMAG_00141	742.126	526.86	729.745	595.513	677.536	602.247	800.117	962.996	556.99	134.906	343.721	275.753	0.402272	-1.32935	0.321108	-4.1399	3.47e-05		1.16079	0.216639	0.246717	0.878088	0.379896
112	UMAG_00144	5114.91	8339.45	4364.48	1752.24	3390.44	2056.78	5507.9	5691.57	3853.77	330.088	1388.44	972.494	0.373781	-1.42919	0.458686	-3.11584	0.00183422		0.844793	-0.241083	0.273144	-0.882624	0.377439
113	UMAG_00145	1218.02	1142.79	1228.68	1713.27	1607.54	1682.14	1349.43	1238.55	1348	1926.95	1547.36	1412.13	0.976712	-0.0494554	0.162822	-0.30374	0.761326		1.09653	0.131038	0.0982405	1.33385	0.182254
114	UMAG_00146	192.114	255.904	228.482	180.836	173.515	133.74	196.534	182.422	250.44	1372.97	195.884	92.2446	3.40326	1.74897	1.07558	1.62607	0.103934		0.930372	-0.10956	0.198725	-0.551315	0.581418
115	UMAG_00148	102.396	105.372	65.2807	50.6653	104.66	71.439	108.546	74.889	105.377	49.7524	68.9906	47.1036	0.731361	-0.464333	0.348275	-1.33324	0.182454		1.05773	0.0774864	0.282888	0.273912	0.784152
116	UMAG_00149	1197.54	1102.64	1161.06	1514.5	1534.1	1329.93	1186.61	1163.66	1034.61	571.196	874.703	907.726	0.537538	-0.910062	0.215251	-4.22791	2.36e-05		0.977934	-0.0312366	0.113557	-0.275075	0.783258
117	UMAG_00152	2037.19	1668.39	1970.08	1725.74	1897.65	2084.19	1698.91	1787.74	1502.64	1712.63	1527.65	1690.82	0.863957	-0.224809	0.13416	-1.67567	0.0938024		0.879068	-0.186116	0.138553	-1.34328	0.179181
118	UMAG_00153	2089.85	2491.3	1980.57	2109.24	2125.33	1921.38	2008.1	2238.99	2207.43	1280.17	1316.98	1276.7	0.629286	-0.683007	0.11047	-6.18276	6.3e-10		0.983665	-0.0245009	0.128931	-0.190031	0.849285
119	UMAG_00154	24.38	32.6152	27.9774	31.9581	44.9855	46.5184	38.649	32.6439	43.7929	11.4813	11.0878	5.88796	0.230492	-2.13789	0.454033	-4.70866	2.49e-06		1.35439	0.435965	0.336663	1.29496	0.195333
120	UMAG_00156	128.726	75.2658	137.556	71.7109	79.8722	63.9628	209.692	127.695	57.4781	41.1414	94.8621	83.4127	1.01796	0.00688876	0.350459	0.0196564	0.984317		1.15611	0.21735	0.458653	0.473888	0.63558
121	UMAG_00157	31029.8	33596.1	30208.6	23864.9	27940.6	24972.9	29549.2	32289.6	30267.7	6256.36	9945.74	12397.1	0.37249	-1.43737	0.256159	-5.61123	2.01e-08		0.971234	-0.0428102	0.091631	-0.467203	0.640355
122	UMAG_00159	550.987	550.695	627.161	727.242	791.377	695.284	638.12	658.639	492.67	826.655	866.079	672.208	1.06822	0.0801873	0.155641	0.515208	0.606407		1.03504	0.0533503	0.165381	0.322591	0.747005
123	UMAG_00160	2141.53	2517.64	2317.47	3221.54	2773.49	2774.49	2410.22	2187.14	2832.85	4184.94	3222.85	3141.22	1.20292	0.25053	0.172497	1.45238	0.146397		1.06501	0.0884998	0.136809	0.646887	0.517705
124	UMAG_00161	983.975	920.751	976.879	998.497	1239.4	998.484	948.135	1001.4	873.12	552.06	686.21	654.544	0.584856	-0.787403	0.165154	-4.76768	1.86e-06		0.979543	-0.0290369	0.112139	-0.258936	0.795684
125	UMAG_00163	393.98	474.174	425.49	443.517	613.271	514.194	420.205	438.773	437.929	285.119	399.16	391.549	0.684813	-0.559219	0.210186	-2.66059	0.00780039		1.00252	0.004607	0.129346	0.0356177	0.971587
126	UMAG_00164	1823.62	1881.64	1650.67	2388.29	2303.44	2526.11	1843.64	1621.64	1981.63	1422.73	1420.47	1221.75	0.56318	-0.844015	0.128805	-6.55267	5.65e-11		1.01698	0.0219929	0.121178	0.181493	0.855981
127	UMAG_00166	454.442	500.517	477.948	370.247	343.359	385.438	407.048	440.693	481.721	772.119	665.267	713.424	1.95698	0.95359	0.142169	6.70741	1.98e-11		0.927808	-0.112303	0.126312	-0.889092	0.373953
128	UMAG_00167	201.866	279.738	224.985	247.87	194.631	240.068	220.382	220.827	290.128	317.65	502.646	334.632	1.69203	0.739168	0.242972	3.0422	0.00234857		1.03502	0.0451237	0.2015	0.223938	0.822805
129	UMAG_00168	1934.79	1771.25	1991.06	2657.2	2388.82	2578.45	1978.5	1890.47	2043.21	2207.28	1870.14	1866.48	0.779583	-0.374743	0.136405	-2.74729	0.00600899		1.03775	0.0512785	0.098037	0.523052	0.600938
130	UMAG_00169	2226.38	1594.38	2309.31	1672.74	1540.52	1525.97	2290.16	2248.59	1865.3	3230.08	3756.29	3137.3	2.13614	1.07924	0.135346	7.97397	1.54e-15		1.0447	0.0626058	0.186971	0.334843	0.737744
131	UMAG_00171	127.751	127.952	103.75	82.6235	83.5445	96.3595	187.489	141.137	110.851	156.911	136.749	161.919	1.73536	0.782864	0.203073	3.85509	0.000115689		1.22263	0.299885	0.256475	1.16926	0.2423
132	UMAG_00172	88.743	130.461	76.938	45.9885	28.4602	37.3809	89.6329	65.2879	142.327	86.1099	109.646	159.956	3.18084	1.64909	0.343611	4.7993	1.59e-06		1.00373	-0.00530646	0.351147	-0.0151118	0.987943
133	UMAG_00174	5391.87	5486.87	5502.23	4899.73	5562.59	5548.15	5485.7	5601.31	5496	5070.92	5617.81	5914.45	1.03702	0.0386945	0.126373	0.306193	0.759457		1.01233	0.0169088	0.0696724	0.242691	0.808245
134	UMAG_00175	4881.84	4658.95	4823.78	2351.65	3805.4	3352.65	4843.46	4933.07	4439.5	4810.67	4470.84	5016.54	1.50352	0.576837	0.20025	2.88059	0.00396937		0.98966	-0.0152095	0.0934619	-0.162735	0.870727
135	UMAG_00176	1118.55	1061.25	1119.1	2603.42	2188.68	2432.25	1087.11	1043.65	1272.73	2894.25	2366.63	2205.04	1.03344	0.0311808	0.165531	0.188368	0.850588		1.0317	0.0406271	0.117855	0.34472	0.730305
136	UMAG_00177	564.64	736.35	591.024	940.816	761.999	954.458	509.838	620.235	636.365	241.108	375.753	300.286	0.345146	-1.55375	0.217148	-7.15523	8.35e-13		0.933629	-0.100827	0.165253	-0.610135	0.541772
137	UMAG_00179	1438.42	1147.8	1439.67	1032.79	1154.02	1287.56	1483.46	1339.36	1316.52	1296.43	1121.1	1113.8	1.0164	0.00944147	0.149578	0.0631209	0.94967		1.02818	0.0391272	0.141749	0.276032	0.782523
138	UMAG_00180	552.937	405.181	557.217	524.581	432.411	495.919	544.376	557.827	428.349	393.235	582.724	485.756	1.00606	-0.00931536	0.20264	-0.04597	0.963334		1.01004	0.0154173	0.195146	0.079004	0.937029
139	UMAG_00181	2526.74	1381.13	2463.18	1346.92	902.464	1194.53	2448.05	2281.23	1276.84	2093.43	952.317	942.073	1.15793	0.193149	0.34176	0.56516	0.571965		0.942721	-0.083991	0.313807	-0.267652	0.788967
140	UMAG_00182	133.602	175.62	169.03	78.7261	77.118	77.2538	184.2	170.901	175.171	81.326	91.1662	77.5247	1.07258	0.0819054	0.220535	0.371395	0.710344		1.10877	0.15474	0.182688	0.84702	0.396984
141	UMAG_00183	468.095	484.21	441.811	547.186	389.262	533.3	481.057	504.061	462.562	525.27	596.276	480.85	1.09025	0.105852	0.201771	0.524615	0.599851		1.03842	0.0558799	0.117972	0.473672	0.635734
142	UMAG_00184	1348.7	1107.66	1396.54	775.569	963.975	945.32	1416.03	1372.01	1097.56	1452.39	1259.08	1143.24	1.43572	0.508418	0.162407	3.13051	0.00174503		1.00849	0.0129508	0.16586	0.0780826	0.937762
143	UMAG_00188	52.6607	62.7215	46.6291	78.7261	65.183	67.2855	56.7401	45.1254	60.2152	49.7524	75.1505	48.085	0.819092	-0.315718	0.288381	-1.09479	0.273607		1.00043	-0.00285727	0.278416	-0.0102626	0.991812
144	UMAG_00189	3153.79	2773.54	3019.23	1329.77	1607.54	1941.31	2971.86	3000.36	2847.9	2324.01	2330.9	2540.65	1.47492	0.546964	0.17693	3.09141	0.0019921		0.985867	-0.0215061	0.0989584	-0.217325	0.827955
145	UMAG_00191	450.541	520.588	468.622	454.429	426.903	432.787	443.23	468.536	487.195	747.243	782.304	686.928	1.68666	0.737712	0.131677	5.60246	2.11e-08		0.971669	-0.0427707	0.123256	-0.347006	0.728587
146	UMAG_00192	658.259	855.521	693.608	927.565	850.134	767.553	651.277	651.918	565.202	848.661	1199.94	1091.23	1.23361	0.287139	0.186353	1.54083	0.123357		0.846429	-0.237075	0.154689	-1.53259	0.125376
147	UMAG_00193	1208.27	1292.06	1151.74	1442.01	1390.88	1211.14	1069.84	1163.66	1077.03	1019.92	1300.97	1347.36	0.907078	-0.155527	0.171025	-0.909377	0.363151		0.90648	-0.141517	0.104728	-1.35127	0.176608
148	UMAG_00194	306.212	173.111	326.404	164.467	108.332	111.312	223.671	265.952	218.964	121.511	102.254	131.498	0.924893	-0.129094	0.261258	-0.494126	0.621217		0.879438	-0.187832	0.267001	-0.703489	0.481751
149	UMAG_00195	9672.99	5057.86	9195.25	4069.6	2784.51	3148.3	6798.94	6756.33	5199.03	3310.45	2938.26	3226.6	0.947303	-0.095335	0.189209	-0.50386	0.61436		0.783843	-0.352143	0.262372	-1.34215	0.179548
150	UMAG_00196	1762.18	1409.98	1676.32	300.874	517.792	262.497	1647.11	1647.56	1948.78	1493.53	1726	2518.08	5.30689	2.3993	0.308975	7.76534	8.14e-15		1.08146	0.109154	0.139815	0.780705	0.434976
151	UMAG_00197	917.661	1041.18	1037.5	4330.72	2577.03	2389.05	737.621	725.847	1075.66	2319.23	3176.03	3087.25	0.923169	-0.133216	0.27431	-0.485641	0.627222		0.847412	-0.244202	0.185644	-1.31543	0.188365
152	UMAG_00199	6578.69	5235.99	5988.34	2805.3	4178.14	3337.69	6285.81	5457.3	5030.7	6351.08	5574.69	5833.98	1.72072	0.771068	0.177489	4.34431	1.4e-05		0.94219	-0.0863579	0.148037	-0.583351	0.559657
153	UMAG_00202	805.514	1186.69	899.941	188.631	237.78	166.968	681.703	857.383	673.315	46.8821	76.3825	86.3567	0.353267	-1.51591	0.288019	-5.26324	1.42e-07		0.764969	-0.38465	0.195903	-1.96347	0.049591
154	UMAG_00203	553.912	604.635	521.08	331.273	363.556	284.094	520.528	522.303	637.733	545.363	523.59	585.852	1.69043	0.744744	0.157789	4.71986	2.36e-06		1.00056	-0.00414269	0.139518	-0.0296929	0.976312
155	UMAG_00204	1750.48	1571.8	1656.5	1115.42	257.978	302.37	1352.72	1316.32	1654.55	446.815	564.245	674.171	1.00565	-0.0157366	0.509828	-0.0308664	0.975376		0.868402	-0.207929	0.129999	-1.59947	0.109717
156	UMAG_00205	30475.9	20103.5	32219.5	5702.58	2226.32	3136.67	25753.4	24367.7	44672.8	20712.3	14237.9	17043.7	4.69871	2.2112	0.343129	6.44422	1.16e-10		1.14487	0.190062	0.279509	0.679984	0.496515
157	UMAG_00206	360.823	520.588	355.547	602.528	633.469	598.094	492.57	451.254	455.719	553.017	529.749	466.13	0.844504	-0.258644	0.134969	-1.91632	0.0553244		1.13144	0.180923	0.189605	0.95421	0.339977
158	UMAG_00207	3443.42	2841.28	3760.64	2664.22	2107.89	2619.15	2823.02	3298.96	2958.75	6302.29	6432.14	6690.68	2.62812	1.3776	0.149945	9.18737	4.03e-20		0.903975	-0.147074	0.148518	-0.990275	0.32204
159	UMAG_00208	1700.75	1146.55	1499.12	966.539	1299.99	1111.46	1374.92	1560.19	1030.5	397.062	624.612	625.105	0.487503	-1.04942	0.229828	-4.56611	4.97e-06		0.912385	-0.13172	0.220358	-0.597755	0.550004
160	UMAG_00209	1512.53	728.824	1302.12	240.855	221.255	228.439	996.652	1113.73	489.933	688.879	1043.48	1157.96	4.18555	2.05015	0.231647	8.85031	8.73e-19		0.733833	-0.444503	0.359335	-1.23702	0.216081
161	UMAG_00210	1391.61	973.437	1521.27	3489.67	1950.9	2747.91	1327.22	1281.75	992.182	4421.26	4766.51	4204.98	1.63556	0.690995	0.235928	2.92884	0.00340228		0.926625	-0.109735	0.215297	-0.509692	0.610267
162	UMAG_00211	501.252	460.376	461.628	426.368	568.286	506.718	580.558	629.836	478.984	67.9311	170.013	160.937	0.265678	-1.9275	0.335968	-5.73715	9.63e-09		1.18698	0.249819	0.154281	1.61925	0.105394
163	UMAG_00212	1331.15	1194.22	1338.25	1287.68	986.008	1114.78	1103.55	1076.29	1208.41	1518.4	1245.53	1406.24	1.2307	0.283023	0.170558	1.65939	0.0970367		0.876964	-0.193021	0.108643	-1.77665	0.0756266
164	UMAG_00213	3235.71	3548.78	3302.5	1268.19	1853.59	1516.83	3396.18	3179.9	3565.01	1850.41	2136.25	1943.03	1.27833	0.342181	0.176297	1.94093	0.0522669		1.00536	0.00631734	0.0928896	0.0680091	0.945778
165	UMAG_00215	1016.16	1408.72	1063.14	1106.84	1497.37	1387.24	1001.59	1048.45	1305.57	986.437	1171.61	1310.07	0.868884	-0.215094	0.184625	-1.16503	0.244008		0.962037	-0.0581775	0.181129	-0.321195	0.748063
166	UMAG_00216	1021.03	1018.6	1121.43	1078.78	975.91	1118.93	1243.35	1181.9	975.76	734.804	907.966	837.071	0.781391	-0.372396	0.150678	-2.47147	0.013456		1.07591	0.107686	0.14139	0.761621	0.446286
167	UMAG_00218	841.596	952.112	765.883	775.569	874.004	887.172	895.506	818.979	911.439	1195.01	1132.19	1242.36	1.40714	0.479464	0.124136	3.8624	0.000112279		1.02592	0.0360741	0.128257	0.281265	0.778507
168	UMAG_00219	3742.81	2314.42	3493.68	2211.35	2891.92	2805.23	2800.82	3003.24	1940.57	663.046	854.991	730.106	0.284269	-1.82868	0.174739	-10.4653	1.25e-25		0.810879	-0.302077	0.245724	-1.22934	0.218946
169	UMAG_00221	979.099	776.492	905.77	1104.5	1103.52	996.823	728.575	810.338	817.01	1018.97	925.214	897.913	0.886811	-0.187797	0.126867	-1.48026	0.138803		0.885233	-0.179738	0.137487	-1.30731	0.191108
170	UMAG_00222	361.798	233.324	437.148	553.421	463.626	636.305	489.28	501.18	588.466	237.281	284.586	152.106	0.40764	-1.31424	0.266318	-4.93485	8.02e-07		1.52957	0.607942	0.242802	2.50385	0.0122849
171	UMAG_00223	68.2639	97.8455	66.4464	52.2243	103.742	82.2379	87.9882	72.0087	83.4801	82.2828	128.125	145.236	1.49302	0.569685	0.340882	1.67121	0.0946811		1.04696	0.0721538	0.256884	0.280881	0.778801
172	UMAG_00224	1153.66	1403.71	1288.13	1150.49	1490.03	1275.93	1037.77	1292.32	1248.1	1867.63	2396.19	2304.15	1.67702	0.733172	0.169709	4.32017	1.56e-05		0.930486	-0.105237	0.142193	-0.740096	0.459242
173	UMAG_00225	826.968	831.687	867.301	1809.14	1542.36	1704.57	903.729	904.429	890.911	910.851	1077.98	1052.96	0.601612	-0.749458	0.147171	-5.09243	3.53e-07		1.06853	0.0955559	0.0943938	1.01231	0.311389
174	UMAG_00226	677.763	656.067	624.83	520.684	530.645	497.581	720.352	698.004	692.474	608.51	619.684	632.955	1.20159	0.250437	0.119867	2.08929	0.0366819		1.07769	0.107574	0.104157	1.0328	0.301698
175	UMAG_00227	1698.79	1243.14	1795.22	1878.51	1663.54	1928.02	1522.94	1562.11	1561.49	1905.9	1377.35	1095.16	0.800428	-0.337501	0.228389	-1.47775	0.139476		0.98087	-0.0300959	0.16704	-0.180172	0.857018
176	UMAG_00229	3507.79	2052.25	3229.06	1008.63	657.339	854.775	2051.69	2327.32	1579.28	793.168	559.317	525.991	0.745207	-0.442213	0.246252	-1.79577	0.0725306		0.677918	-0.560894	0.245813	-2.2818	0.0225014
177	UMAG_00230	76.0654	70.2481	59.4521	9.3536	13.7711	14.9523	123.348	79.6896	82.1116	31.5736	60.3668	52.9916	3.80629	1.91385	0.432372	4.4264	9.58e-06		1.3858	0.477592	0.280008	1.70564	0.0880758
178	UMAG_00233	1139.03	967.165	1022.34	1517.62	1416.58	1476.13	1079.71	1011.96	977.128	1411.25	1346.55	1316.94	0.923906	-0.129564	0.111758	-1.15932	0.246326		0.980904	-0.0284546	0.119978	-0.237164	0.81253
179	UMAG_00235	486.624	400.163	508.257	360.893	324.079	347.227	467.9	415.73	454.351	466.907	439.815	455.335	1.31957	0.384438	0.138212	2.78152	0.00541054		0.959096	-0.0628582	0.149097	-0.421592	0.673323
180	UMAG_00236	2.92559	11.2899	10.4915	21.0456	15.6072	7.47617	9.86784	6.72081	13.6853	2.87033	4.9279	7.85061	0.354616	-1.51261	0.715702	-2.11346	0.0345611		1.22532	0.296955	0.714661	0.415519	0.677762
181	UMAG_00238	381.302	237.087	370.701	388.954	351.621	281.602	285.345	288.035	298.339	864.926	1017.61	902.82	2.72493	1.43018	0.179753	7.95639	1.77e-15		0.881333	-0.187032	0.215237	-0.868959	0.384869
182	UMAG_00239	3866.66	3472.26	3814.26	3757.03	3564.87	3704.03	3550.78	3754.05	3469.22	4048.12	4167.77	4151.99	1.12171	0.150501	0.0995879	1.51123	0.130729		0.966007	-0.0508024	0.0983692	-0.516446	0.605543
183	UMAG_00240	4412.77	4059.33	4003.11	1834.09	2960.78	3233.86	4041.7	3745.41	4008.41	3827.11	3528.38	3919.42	1.40432	0.477774	0.22823	2.09338	0.036315		0.945517	-0.0823315	0.0920993	-0.893944	0.371352
184	UMAG_00241	1233.63	923.26	1088.79	1698.46	1583.67	1746.1	1388.08	1133.9	915.544	640.084	641.859	419.026	0.338284	-1.58047	0.203805	-7.75483	8.85e-15		1.05911	0.0839088	0.202692	0.413973	0.678894
185	UMAG_00242	2852.45	2665.66	2894.5	1505.93	2068.41	2329.24	2860.85	2857.3	2782.21	3344.89	2674.62	3056.83	1.53743	0.607519	0.20204	3.00693	0.00263898		1.01043	0.014086	0.0868256	0.162233	0.871122
186	UMAG_00244	1838.25	1361.06	1658.83	1979.85	1907.75	1844.95	1593.66	1739.73	1460.22	1835.1	1663.17	1709.47	0.90845	-0.153272	0.112284	-1.36503	0.172242		0.986717	-0.0201509	0.158366	-0.127242	0.898748
187	UMAG_00245	384.228	388.873	384.69	480.151	649.994	585.633	304.258	301.476	437.929	295.644	310.458	247.294	0.497381	-1.02152	0.183942	-5.55349	2.8e-08		0.901426	-0.158988	0.184305	-0.862632	0.38834
188	UMAG_00247	631.928	523.097	598.018	917.432	889.611	855.606	665.257	623.115	692.474	1159.61	963.405	754.64	1.08075	0.0965272	0.191752	0.503395	0.614686		1.12995	0.172073	0.128602	1.33803	0.180888
189	UMAG_00249	1052.24	1280.77	1066.64	2916.76	2019.76	2107.45	840.411	957.235	1224.83	1877.2	1597.87	2080.41	0.788686	-0.359209	0.209468	-1.71486	0.0863706		0.889055	-0.17367	0.177006	-0.981152	0.326518
190	UMAG_00250	5159.77	5907.11	4960.17	3665.83	4391.13	3550.35	5414.15	5140.46	4558.56	2362.28	3580.12	3229.54	0.790187	-0.3529	0.199572	-1.76828	0.077014		0.942979	-0.0841558	0.127195	-0.661631	0.508208
191	UMAG_00251	1206.32	1154.08	1276.47	1069.43	1206.35	1100.66	1230.19	1293.28	1174.2	753.94	795.856	839.034	0.707501	-0.512761	0.122922	-4.17143	3.03e-05		1.01672	0.0240318	0.105089	0.228679	0.819118
192	UMAG_00254	26.3303	18.8164	33.8061	33.5171	27.5421	19.1058	28.7812	16.322	47.8984	445.858	528.518	438.653	17.6265	4.11948	0.249506	16.5105	3.08e-61		1.17794	0.208273	0.490367	0.42473	0.671034
193	UMAG_00255	660.209	733.841	660.967	541.729	612.353	550.745	818.208	700.884	658.261	756.81	783.536	771.322	1.35595	0.425679	0.121208	3.51198	0.000444781		1.05953	0.0866926	0.1389	0.624139	0.532536
194	UMAG_00256	1090.27	1452.63	1079.46	1554.26	1604.79	1367.31	981.028	1072.45	1285.05	849.618	1091.53	975.438	0.644357	-0.649159	0.156035	-4.16034	3.18e-05		0.921642	-0.120115	0.176067	-0.682213	0.495105
195	UMAG_00258	314.014	348.731	299.592	549.524	436.084	439.433	362.643	283.234	332.552	486.999	560.549	527.953	1.10558	0.12722	0.17079	0.744892	0.456337		1.01672	0.0249425	0.159195	0.156679	0.875498
196	UMAG_00259	1064.92	1161.6	1073.63	519.904	737.211	667.871	1099.44	1075.33	1020.92	1646.61	1560.91	1666.29	2.53187	1.32848	0.165813	8.01193	1.13e-15		0.968347	-0.04482	0.100814	-0.444581	0.656623
197	UMAG_00262	1378.93	2868.88	1367.4	1332.89	1435.86	1164.62	1601.06	1504.5	1843.41	4189.72	6014.5	4579.85	3.75863	1.89609	0.188532	10.0571	8.55e-24		0.88135	-0.182406	0.295514	-0.617251	0.53707
198	UMAG_00263	1178.04	1309.62	1186.71	605.646	902.464	593.11	1201.41	1324	1228.94	1028.53	692.37	874.361	1.23512	0.293994	0.236694	1.24209	0.214205		1.02176	0.0312525	0.105524	0.296164	0.767105
199	UMAG_00264	998.603	673.629	1095.78	235.399	642.65	122.941	1138.09	1043.65	762.269	289.903	301.834	340.52	0.931335	-0.107095	0.495378	-0.216188	0.828841		1.06358	0.0896555	0.241122	0.371827	0.710022
200	UMAG_00265	8646.11	10948.7	8524.96	6586.49	7397.82	6967.79	8326.81	8637.2	11550.4	6247.75	6172.2	6160.76	0.886819	-0.187201	0.0977133	-1.91581	0.0553888		1.01403	0.0177515	0.176745	0.100436	0.919998
201	UMAG_00266	1510.58	1497.79	1373.23	599.41	1137.49	964.426	1598.59	1484.34	1449.27	1374.89	1202.41	1246.28	1.41545	0.490781	0.243789	2.01314	0.0440997		1.03437	0.0490628	0.103348	0.474735	0.634976
202	UMAG_00270	3128.44	2649.36	3293.18	2661.88	2441.15	3112.58	2790.13	2942.75	2697.37	3590.78	3789.56	3924.32	1.376	0.444984	0.147309	3.02075	0.00252151		0.929366	-0.106725	0.126136	-0.846112	0.397491
203	UMAG_00271	2215.65	1960.67	2431.71	2003.23	1993.13	2179.72	2577.15	2408.93	2388.08	3141.1	2933.33	2577.94	1.40095	0.471149	0.133328	3.53376	0.000409694		1.11594	0.157303	0.123219	1.27661	0.201739
204	UMAG_00272	1475.47	1293.32	1335.92	1839.54	1705.78	1809.23	1443.17	1410.41	1326.1	1755.69	1445.11	1374.84	0.854531	-0.242189	0.148782	-1.62781	0.103565		1.01826	0.0255964	0.109512	0.233731	0.815194
205	UMAG_00273	2584.27	3141.09	2653.19	2817.77	2409.02	2610.01	2697.21	2478.06	3051.81	3380.29	3504.97	2982.25	1.25912	0.316133	0.138871	2.27645	0.0228191		0.981921	-0.0281063	0.134208	-0.209424	0.834117
206	UMAG_00274	4604.89	3546.27	4432.09	3108.51	3866.92	3378.4	4534.27	4649.84	3399.42	2534.5	2680.78	2616.21	0.756387	-0.415975	0.12753	-3.26179	0.00110711		1.00002	0.000281243	0.181885	0.00154627	0.998766
207	UMAG_00275	4246.01	3933.89	4393.62	1931.52	3289.45	3383.38	4209.46	4426.13	4013.89	4376.3	3567.8	4099	1.39965	0.473277	0.23836	1.98555	0.047083		1.00604	0.00807754	0.100342	0.0805003	0.935839
208	UMAG_00276	1.9504	8.78101	0	0.779467	0	4.15343	0.82232	1.92023	6.84263	0	1.23198	7.85061	1.84123	0.866511	1.78598	0.485174	0.627553		0.89319	-0.206563	1.43023	-0.144427	0.885163
209	UMAG_00277	2462.38	1754.95	2502.82	1188.69	1211.85	1149.67	1583.79	2030.64	1944.68	2167.1	2142.41	2974.4	2.05168	1.02304	0.178592	5.72839	1.01e-08		0.827231	-0.276351	0.187784	-1.47164	0.141118
210	UMAG_00278	4.87599	11.2899	11.6573	8.57413	13.7711	9.13754	9.86784	3.84046	17.7908	9.56777	20.9436	14.7199	1.4367	0.502019	0.552825	0.908098	0.363826		1.13212	0.155803	0.745183	0.20908	0.834386
211	UMAG_00280	415.434	635.996	427.822	843.383	771.18	726.019	443.23	447.414	529.62	464.037	548.229	551.505	0.668112	-0.597901	0.152222	-3.92782	8.57e-05		0.960123	-0.0597631	0.206338	-0.289637	0.772094
212	UMAG_00282	1419.89	1461.41	1438.51	1326.65	1151.26	1335.74	1378.21	1512.18	1595.7	2522.06	2510.77	2547.52	1.98769	0.975059	0.126479	7.70927	1.27e-14		1.03849	0.0516828	0.0991992	0.521	0.602367
213	UMAG_00283	2113.25	2630.54	2123.95	1551.14	1901.33	2581.77	1851.86	2475.18	2820.53	485.086	737.953	666.32	0.313107	-1.68975	0.252446	-6.69351	2.18e-11		1.04075	0.0550624	0.188515	0.292085	0.770222
214	UMAG_00284	1047.36	1184.18	1098.11	1057.74	1291.73	1275.1	1028.72	1236.63	1175.56	1231.37	1262.77	1198.2	1.0187	0.0132176	0.132992	0.0993868	0.920831		1.03341	0.0462634	0.122743	0.376914	0.706237
215	UMAG_00286	441.765	1053.72	447.639	222.927	213.911	250.867	427.606	484.858	695.212	496.567	654.179	636.881	2.59941	1.36192	0.183278	7.43091	1.08e-13		0.827367	-0.275309	0.362324	-0.75984	0.44735
216	UMAG_00288	477.847	541.914	496.6	288.403	329.588	285.756	598.649	580.87	455.719	366.445	442.279	437.671	1.37914	0.449666	0.160629	2.7994	0.00511969		1.0784	0.114045	0.159287	0.715969	0.474011
217	UMAG_00289	1044.44	859.284	1110.94	946.273	866.659	968.579	1156.18	1019.64	800.588	553.974	612.292	585.852	0.629916	-0.683243	0.131651	-5.18982	2.11e-07		0.987313	-0.016867	0.189648	-0.0889385	0.929131
218	UMAG_00290	854.273	750.149	827.666	1068.65	918.989	986.854	851.101	906.349	833.433	569.282	702.226	715.387	0.667978	-0.598511	0.162232	-3.68923	0.00022493		1.06529	0.0901449	0.114056	0.79036	0.429318
219	UMAG_00291	1052.24	1004.8	1089.95	1664.94	1619.48	1407.18	1070.66	1113.73	1183.78	2770.83	2388.8	1927.32	1.51056	0.579769	0.18099	3.20332	0.00135855		1.07028	0.0947553	0.0993373	0.953874	0.340147
220	UMAG_00292	3612.13	3881.2	3551.97	1737.43	2899.27	2601.71	3123.17	3376.73	3768.92	4160.06	3201.9	4164.75	1.59244	0.659911	0.227938	2.89514	0.00378992		0.9297	-0.107469	0.108667	-0.988982	0.322672
221	UMAG_00293	4215.78	4305.2	3997.28	1441.23	2463.18	2605.03	3530.22	3752.13	4328.65	3388.9	2791.66	3404.22	1.47244	0.546533	0.24554	2.22584	0.0260249		0.927525	-0.111132	0.111672	-0.995162	0.319657
222	UMAG_00295	3806.2	3876.19	3851.56	4077.39	3889.87	3984.8	3447.99	3657.08	3920.83	6264.97	5906.09	5734.87	1.49815	0.567971	0.103619	5.48134	4.22e-08		0.955952	-0.0671805	0.0870094	-0.772106	0.440052
223	UMAG_00296	1347.72	1196.73	1375.56	1880.85	1583.67	1589.1	1150.43	1184.78	1744.87	2989.93	2542.8	2953.79	1.67929	0.732151	0.149965	4.88214	1.05e-06		1.04083	0.0523724	0.190802	0.274485	0.783712
224	UMAG_00297	548.061	737.605	566.543	526.919	611.435	550.745	712.129	637.517	577.518	967.301	586.42	604.497	1.27773	0.340269	0.233597	1.45665	0.145213		1.04047	0.0609148	0.172609	0.352907	0.724158
225	UMAG_00298	1285.31	1303.35	1290.46	2100.66	1580	2065.08	1306.67	1336.48	1662.76	3254	3221.62	3343.38	1.70891	0.756238	0.16468	4.59217	4.39e-06		1.11002	0.146447	0.128713	1.13778	0.255211
226	UMAG_00299	825.993	858.03	841.655	588.497	526.973	605.57	879.882	773.853	754.058	779.773	803.248	735.013	1.34688	0.412989	0.135322	3.05189	0.00227402		0.953326	-0.0666916	0.116625	-0.571844	0.567427
227	UMAG_00300	1861.65	1348.51	1747.42	1811.48	1626.82	1916.39	1814.86	1680.2	1493.06	1159.61	1133.42	1187.4	0.649978	-0.63705	0.129547	-4.91753	8.76e-07		1.00616	0.00829787	0.169037	0.049089	0.960848
228	UMAG_00302	238.924	244.614	242.471	243.194	224.927	221.793	249.985	205.465	239.492	256.416	274.731	314.024	1.22504	0.277643	0.168148	1.65119	0.0987003		0.957209	-0.0635311	0.152724	-0.415986	0.677421
229	UMAG_00304	2122.03	2380.91	2218.38	2414.01	3247.22	2598.38	2225.2	2210.19	2545.46	1721.24	1522.72	1759.52	0.605777	-0.735188	0.160832	-4.57117	4.85e-06		1.03861	0.0525127	0.10647	0.493219	0.621858
230	UMAG_00305	1572.02	1403.71	1459.49	1074.11	1400.98	1343.22	1352.72	1542.91	1434.22	1284.95	1172.84	1314	0.987818	-0.0300772	0.152901	-0.19671	0.844054		0.976241	-0.0365123	0.110407	-0.330707	0.740866
231	UMAG_00306	14.628	13.7987	12.823	4.6768	10.0988	8.30686	15.6241	16.322	9.57969	0	2.46395	2.94398	0.234288	-2.12919	1.0295	-2.06818	0.0386231		1.00669	0.0336692	0.502681	0.0669792	0.946598
232	UMAG_00308	349.121	452.849	370.701	297.756	226.764	250.036	328.106	368.684	335.289	398.019	404.088	435.709	1.5981	0.658825	0.176153	3.74008	0.000183963		0.88011	-0.181779	0.157705	-1.15265	0.249053
233	UMAG_00309	3516.56	3789.63	2990.09	2583.15	1228.38	1045	3074.65	3762.69	1627.18	187.528	236.539	306.174	0.150363	-2.75249	0.368795	-7.46346	8.43e-14		0.822095	-0.279552	0.293016	-0.954051	0.340058
234	UMAG_00310	1258.98	1271.99	1307.95	823.896	1031.91	1091.52	1292.69	1369.12	1358.95	1405.5	1162.98	1366.01	1.33494	0.403996	0.168103	2.40327	0.0162493		1.04737	0.0653777	0.0881184	0.74193	0.45813
235	UMAG_00311	11692.6	12689.8	12054.8	6607.54	10643.2	8930.7	11774	12399.9	12530.2	4000.28	5947.98	7460.04	0.66491	-0.599523	0.274172	-2.18667	0.0287669		1.00732	0.00944412	0.078952	0.119619	0.904785
236	UMAG_00315	4617.56	5254.81	4650.08	3290.13	3817.34	3279.55	4174.1	4654.64	5736.86	3291.31	3700.85	3964.56	1.05485	0.0637207	0.137955	0.461895	0.644157		1.00297	0.00166124	0.148545	0.0111834	0.991077
237	UMAG_00316	405.682	296.045	430.153	155.893	174.433	201.026	494.214	455.095	380.45	1347.14	947.389	524.028	5.3045	2.39171	0.33152	7.21436	5.42e-13		1.17482	0.233262	0.201453	1.1579	0.246905
238	UMAG_00317	2038.16	1984.51	1987.56	1147.37	1275.2	1193.7	2040.18	2240.91	2091.11	737.675	788.464	783.098	0.638569	-0.661265	0.115384	-5.73098	9.98e-09		1.06022	0.0834314	0.0902799	0.924141	0.355413
239	UMAG_00318	5498.17	5080.44	5318.05	2167.7	3850.39	3378.4	5020.26	5332.48	4703.63	3805.1	3290.61	3380.67	1.11492	0.145661	0.227254	0.640959	0.52155		0.947141	-0.0787736	0.0999904	-0.787811	0.430807
240	UMAG_00319	2432.14	1741.15	2294.15	1633.76	2186.85	1964.57	2005.64	2067.13	1811.93	2458.92	2160.89	1924.38	1.1312	0.164854	0.169628	0.971853	0.331123		0.909895	-0.13724	0.164691	-0.83332	0.404664
241	UMAG_00321	1030.78	1120.21	1046.82	751.406	858.396	760.908	1217.86	1035	1051.03	1077.33	991.74	1044.13	1.31319	0.380174	0.122175	3.11171	0.00186007		1.03317	0.0485363	0.119753	0.405304	0.685254
242	UMAG_00322	1002.5	844.231	869.632	494.182	480.151	512.533	672.658	740.249	706.16	577.893	632.003	776.229	1.33578	0.40327	0.169193	2.38349	0.0171494		0.780111	-0.360875	0.124911	-2.88905	0.00386403
243	UMAG_00326	6617.69	7998.24	5998.83	5378.32	7352.83	5015.68	5844.23	6271.48	5493.27	3515.2	4762.82	3856.61	0.683763	-0.56072	0.205556	-2.72782	0.00637553		0.854192	-0.227165	0.144286	-1.5744	0.115395
244	UMAG_00328	1661.74	1718.57	1587.72	1225.32	1623.15	1927.19	1583.79	1588.03	1757.19	1950.87	1807.31	2037.23	1.21353	0.266103	0.196559	1.35381	0.175798		0.992146	-0.0139706	0.0949342	-0.147161	0.883005
245	UMAG_00329	707.994	787.782	708.762	1282.22	1287.14	1203.66	740.088	697.044	788.271	922.333	1069.35	965.625	0.783805	-0.36702	0.124837	-2.93999	0.00328226		1.00946	0.0117828	0.112451	0.104782	0.916549
246	UMAG_00330	498.326	588.327	413.833	573.687	1839.81	664.548	442.408	537.665	380.45	67.9311	225.452	166.825	0.149513	-2.74863	0.509578	-5.39394	6.89e-08		0.906721	-0.137844	0.203071	-0.678796	0.497267
247	UMAG_00332	723.597	717.534	734.408	752.185	691.307	777.522	795.183	825.699	745.847	574.066	620.916	605.478	0.810647	-0.319143	0.131264	-2.43131	0.0150443		1.08788	0.122803	0.1056	1.1629	0.244869
248	UMAG_00333	1805.09	1795.09	1855.84	1208.95	1431.27	1462.84	1948.08	1875.11	1772.24	1539.45	1287.41	1479.84	1.04963	0.0568262	0.146561	0.387731	0.698215		1.02555	0.0369412	0.0929381	0.397482	0.691012
249	UMAG_00334	863.05	816.634	861.472	636.045	773.934	590.617	666.079	726.808	1008.6	1275.38	494.022	463.186	1.11596	0.14425	0.38319	0.376445	0.706586		0.945039	-0.0879373	0.180083	-0.488315	0.625327
250	UMAG_00336	1487.18	1499.04	1567.9	1760.82	644.486	1421.3	1055.86	1140.62	1430.11	22837.3	7775	6745.63	9.76269	3.26456	0.711256	4.58985	4.44e-06		0.79633	-0.333236	0.143081	-2.32899	0.0198595
251	UMAG_00337	43.8839	38.8873	57.1206	26.5019	31.2144	39.0422	45.2276	48.0058	36.9502	130.122	61.5988	41.2157	2.4074	1.25494	0.463403	2.7081	0.00676694		0.930602	-0.0940757	0.307279	-0.306157	0.759485
252	UMAG_00338	1486.2	1669.65	1670.49	2566	2125.33	2325.09	1342.85	1541.95	1765.4	1814.05	1541.2	1517.13	0.694425	-0.542228	0.152106	-3.56481	0.000364126		0.963504	-0.0567811	0.138177	-0.410931	0.681123
253	UMAG_00340	687.515	779.001	649.31	974.333	1017.22	984.362	805.051	744.09	837.538	1357.67	1054.57	1062.78	1.16771	0.20957	0.153912	1.36162	0.173318		1.12801	0.172665	0.12338	1.39945	0.161678
254	UMAG_00342	388.129	437.796	412.667	663.326	620.616	644.612	401.292	378.286	440.666	645.824	683.746	630.993	1.0166	0.00737445	0.123556	0.0596851	0.952406		0.985186	-0.0242978	0.129244	-0.188	0.850877
255	UMAG_00343	7784.03	2403.49	8240.52	1303.27	1901.33	1447.88	12833.1	9510.91	1413.69	389.408	802.016	876.324	0.44444	-1.18134	0.314883	-3.75168	0.000175653		1.28922	0.370001	0.943516	0.392151	0.694946
256	UMAG_00344	547.086	784.018	580.532	992.261	1131.98	969.41	709.662	702.805	784.166	1115.6	1102.62	1106.94	1.07483	0.090754	0.120136	0.755427	0.449993		1.14908	0.200335	0.172451	1.1617	0.245358
257	UMAG_00347	2720.8	2192.74	2928.31	2296.31	2042.71	1951.28	3064.79	3078.13	2434.61	1412.2	2445.47	2474.9	1.00672	-0.00530113	0.245506	-0.0215927	0.982773		1.09381	0.12939	0.170624	0.758332	0.448252
258	UMAG_00349	744.076	725.06	610.841	540.95	697.734	582.311	745.844	725.847	667.841	1040.97	822.96	857.679	1.49457	0.567715	0.170965	3.32065	0.000898086		1.02863	0.041572	0.133764	0.310786	0.755963
259	UMAG_00350	8409.13	7716	7727.6	5058.74	5591.05	5597.99	8551.3	7811.5	7179.29	9596.47	3108.27	3836	1.01803	0.010246	0.38586	0.0265536	0.978816		0.986977	-0.0191448	0.113804	-0.168226	0.866406
260	UMAG_00353	376.426	378.838	364.873	419.353	357.13	392.914	324.816	350.442	422.875	745.329	617.22	629.03	1.70308	0.752207	0.159542	4.71478	2.42e-06		0.980356	-0.0367674	0.147762	-0.248828	0.803494
261	UMAG_00354	781.134	653.558	793.86	614.999	677.536	640.459	910.308	810.338	650.05	663.046	725.634	766.416	1.1149	0.143048	0.130737	1.09416	0.273884		1.06378	0.0911268	0.177146	0.514417	0.60696
262	UMAG_00355	793.811	745.131	790.363	653.193	695.898	711.067	684.992	743.129	695.212	980.696	925.214	938.148	1.3805	0.451231	0.114986	3.92423	8.7e-05		0.911574	-0.134658	0.106088	-1.2693	0.204333
263	UMAG_00356	1149.76	1266.97	1277.64	1548.8	1561.64	1532.61	1079.71	1230.87	1120.82	835.266	1065.66	981.326	0.620766	-0.703385	0.142829	-4.92466	8.45e-07		0.928818	-0.1065	0.112376	-0.947713	0.343275
264	UMAG_00357	2016.71	2653.12	2209.05	2017.26	1689.25	2009.43	1767.99	1994.16	2459.24	3064.56	2688.17	3152.02	1.55788	0.623738	0.149276	4.17842	2.94e-05		0.904419	-0.147541	0.172818	-0.853738	0.39325
265	UMAG_00358	69.2391	86.5556	74.6065	69.3725	33.0506	43.1957	61.674	62.4075	104.008	318.607	203.276	350.333	5.98972	2.56029	0.343854	7.44585	9.63e-14		0.989967	-0.0320702	0.290469	-0.110408	0.912086
266	UMAG_00360	1220.95	1245.65	1323.1	2374.26	1903.16	1933.84	1263.91	1306.72	1458.85	1703.06	1461.12	1453.34	0.743413	-0.444042	0.161743	-2.74536	0.0060445		1.06327	0.0853476	0.105286	0.810628	0.417579
267	UMAG_00361	2180.54	2101.17	2182.24	1501.25	1738.83	1680.48	2041	2062.33	2144.48	2840.67	2576.06	2665.28	1.6425	0.702399	0.118189	5.94303	2.8e-09		0.966561	-0.0511119	0.0800813	-0.638251	0.52331
268	UMAG_00362	867.926	1199.23	877.792	845.721	993.353	939.505	963.759	939.953	1096.19	974.955	1087.83	1080.44	1.13124	0.164233	0.130175	1.26163	0.207082		1.01866	0.0256122	0.16897	0.151579	0.879519
269	UMAG_00364	709.944	672.374	665.63	604.087	470.052	564.036	805.051	665.36	636.365	1833.18	1728.46	1651.57	3.18233	1.65276	0.156244	10.5781	3.77e-26		1.02873	0.042924	0.141761	0.302792	0.762048
270	UMAG_00365	227.221	257.158	240.14	134.848	103.742	159.492	261.498	258.271	217.596	1026.62	1095.23	873.38	7.52416	2.89238	0.210637	13.7316	6.57e-43		1.01773	0.0332826	0.158046	0.210588	0.833209
271	UMAG_00366	1526.18	1042.43	1348.75	1847.34	1462.49	1757.73	1753.19	1669.64	1182.41	856.315	1361.33	1090.25	0.652761	-0.632392	0.217245	-2.91096	0.00360325		1.1756	0.234037	0.218313	1.07203	0.283708
272	UMAG_00369	1897.74	2108.7	1769.57	1017.98	1220.12	1266.8	1795.95	1953.84	1857.09	1968.09	1634.83	1874.33	1.56274	0.630926	0.151995	4.15096	3.31e-05		0.970718	-0.0432529	0.111068	-0.389429	0.696959
273	UMAG_00370	1331.15	1302.1	1500.29	3083.57	1964.67	2497.04	934.155	1124.3	1896.78	3602.26	3419.96	4572.98	1.53675	0.602587	0.225057	2.67748	0.00741781		0.956864	-0.0697416	0.260077	-0.268158	0.788578
274	UMAG_00371	2394.11	3583.9	2661.35	6288.74	2264.88	3823.65	2227.66	1993.2	5702.65	28421	20135.4	23710.8	5.83871	2.52425	0.351226	7.18696	6.62e-13		1.14864	0.19362	0.380737	0.508541	0.611074
275	UMAG_00372	4098.76	3685.51	4267.73	3794.44	4727.15	4111.06	4587.72	4046.89	3937.25	3594.61	3782.16	4404.19	0.93258	-0.113446	0.150931	-0.75164	0.452267		1.04314	0.0604278	0.120511	0.501431	0.616068
276	UMAG_00374	300.361	101.609	416.165	593.954	467.298	971.902	791.072	659.599	113.588	58.3634	88.7022	67.7115	0.105637	-3.26482	0.325038	-10.0444	9.72e-24		1.91198	0.938572	0.906707	1.03514	0.300602
277	UMAG_00375	1908.46	4381.72	1862.83	665.665	545.334	672.025	2045.93	2070.97	2418.19	113.856	468.151	411.176	0.52744	-0.939109	0.440561	-2.13162	0.0330381		0.801555	-0.319081	0.324971	-0.981875	0.326162
278	UMAG_00376	1515.46	1391.16	1473.48	1430.32	1130.15	1360.66	1622.44	1517.94	1254.94	1386.37	1228.28	1009.78	0.924334	-0.13057	0.186104	-0.701595	0.482932		1.00347	0.00638749	0.140365	0.0455063	0.963704
279	UMAG_00378	111.173	174.366	110.744	137.966	128.53	115.465	160.352	142.097	139.59	52.6227	96.0941	92.2446	0.630854	-0.684939	0.285429	-2.39968	0.0164093		1.11547	0.165578	0.242265	0.683458	0.494317
280	UMAG_00379	8011.25	7128.92	7750.92	4388.4	6182.29	5975.95	8392.6	8114.9	6927.48	5947.32	6024.36	6707.36	1.12887	0.162459	0.172326	0.942745	0.345811		1.02376	0.0337552	0.124599	0.270912	0.786459
281	UMAG_00380	358.873	395.145	388.187	355.437	366.31	353.041	508.194	474.297	342.132	325.304	379.448	326.782	0.959755	-0.0761696	0.145413	-0.523816	0.600407		1.15971	0.219894	0.190238	1.15589	0.247727
282	UMAG_00381	9022.53	10430.6	8927.14	3246.48	4225.88	3791.25	8460.03	9227.67	9732.96	7255.24	6354.53	9143.99	2.02011	1.00203	0.190797	5.25183	1.51e-07		0.966188	-0.0509382	0.111863	-0.455363	0.648848
283	UMAG_00384	1134.16	230.815	951.233	912.755	354.375	657.072	319.06	331.24	254.546	455.426	501.414	716.368	0.869559	-0.221678	0.355403	-0.623737	0.5328		0.390659	-1.35778	0.47399	-2.86457	0.00417574
284	UMAG_00385	424.211	257.158	463.959	616.558	349.785	389.592	484.346	435.892	298.339	635.3	761.361	526.972	1.41868	0.484495	0.27292	1.77523	0.0758604		1.06395	0.0911548	0.283555	0.321472	0.747853
285	UMAG_00386	670.936	500.517	746.065	1887.87	1316.51	1701.24	632.364	615.434	732.162	1170.14	1164.22	844.922	0.648088	-0.643864	0.216901	-2.96848	0.0029928		1.03256	0.0416028	0.185525	0.224243	0.822568
286	UMAG_00387	11483	12190.5	11505.7	10446.4	12259	11511.6	11675.3	11555	10778.5	13527.9	13820.3	13764.1	1.20151	0.251213	0.107705	2.33242	0.0196785		0.96673	-0.0490828	0.0860933	-0.570112	0.568602
287	UMAG_00389	1174.14	1095.12	1135.42	879.238	1057.62	951.966	1090.4	1257.75	1007.24	1299.3	1403.22	1395.45	1.41856	0.491195	0.127413	3.85514	0.000115663		0.985523	-0.020382	0.130408	-0.156295	0.875801
288	UMAG_00390	715.795	652.303	637.653	512.889	560.023	481.798	664.434	611.594	618.574	382.711	401.624	354.259	0.732351	-0.464399	0.141385	-3.28465	0.00102109		0.944585	-0.0828411	0.116011	-0.714082	0.475176
289	UMAG_00391	1408.19	1177.91	1333.59	1200.38	1423.01	1523.48	1316.53	1482.42	1118.09	1429.42	1246.76	1238.43	0.943994	-0.0967684	0.150748	-0.641921	0.520925		0.999324	-0.000400451	0.156303	-0.00256202	0.997956
290	UMAG_00392	857.199	1088.84	839.323	1026.56	1151.26	1076.57	895.506	876.586	955.232	1284.95	1277.56	1140.3	1.13779	0.17203	0.121366	1.41744	0.156353		0.979161	-0.0309159	0.142899	-0.216348	0.828716
291	UMAG_00393	943.992	996.017	1017.68	615.779	641.732	686.146	982.672	986.999	948.389	1008.44	937.533	1204.09	1.62069	0.683021	0.155997	4.37842	1.2e-05		0.986602	-0.0185233	0.0966882	-0.191578	0.848073
292	UMAG_00394	1127.33	1027.38	1129.59	2379.71	1955.49	1911.41	1135.62	1009.08	1160.51	1773.86	1803.61	1631.94	0.83396	-0.278355	0.150609	-1.8482	0.064574		1.00637	0.00644827	0.112317	0.0574115	0.954217
293	UMAG_00395	47.7847	144.259	51.292	21.8251	11.9349	12.4603	7.40088	3.84046	28.7391	120.554	103.486	331.688	12.0235	3.56747	0.518055	6.88629	5.73e-12		0.164301	-2.65695	0.717956	-3.70072	0.00021499
294	UMAG_00397	422.261	427.76	395.181	393.631	337.85	353.872	454.743	468.536	451.614	468.821	507.574	503.42	1.36344	0.430229	0.146802	2.93067	0.00338235		1.10415	0.142893	0.115649	1.23557	0.216617
295	UMAG_00399	2171.77	2257.97	2275.5	2852.07	3309.65	3115.07	2344.43	2491.5	2326.5	1465.78	2123.93	2372.85	0.642739	-0.650911	0.209797	-3.10257	0.0019185		1.06818	0.0950187	0.0869016	1.09341	0.274216
296	UMAG_00400	1582.75	1584.34	1700.8	990.702	1288.97	1167.94	1652.04	1695.56	1427.37	849.618	903.038	813.519	0.744333	-0.439231	0.148138	-2.96502	0.00302665		0.980914	-0.0265835	0.119067	-0.223265	0.823329
297	UMAG_00403	23559.8	25437.3	24825.3	33917.7	32961.5	34966.9	22492.9	23435.5	29089.4	18845.6	15538.9	16926.9	0.503813	-1.0041	0.125625	-7.99285	1.32e-15		1.01619	0.0208717	0.128485	0.162445	0.870955
298	UMAG_00405	975.198	1023.61	988.536	581.482	640.814	599.755	895.506	924.591	834.801	1435.16	1523.95	1342.45	2.36084	1.22492	0.121571	10.0758	7.07e-24		0.888714	-0.168398	0.102553	-1.64206	0.100578
299	UMAG_00406	1176.09	1274.5	1067.81	699.182	602.255	613.877	1300.91	1199.18	1105.77	800.822	374.521	431.783	0.839093	-0.268635	0.298671	-0.899437	0.36842		1.02486	0.0370386	0.1285	0.288238	0.773164
300	UMAG_00407	204.792	371.311	251.797	304.771	207.484	268.311	234.361	317.798	296.97	154.998	197.116	170.751	0.669852	-0.599058	0.225286	-2.6591	0.00783504		1.02564	0.0375734	0.257863	0.145711	0.88415
301	UMAG_00410	668.986	794.054	636.487	508.992	672.946	623.845	726.931	658.639	719.845	691.75	771.217	844.922	1.27805	0.341692	0.169277	2.01853	0.0435359		1.0028	0.00419292	0.134029	0.0312836	0.975043
302	UMAG_00411	101.421	86.5556	72.2751	28.8403	37.6409	27.4126	128.282	96.9717	87.5857	22.9626	35.7273	25.5145	0.896805	-0.179012	0.366675	-0.488204	0.625406		1.20207	0.271408	0.259593	1.04551	0.295785
303	UMAG_00412	425.186	464.139	369.535	480.151	480.151	437.771	452.276	432.052	473.51	1084.03	461.991	414.12	1.40203	0.472091	0.359348	1.31374	0.188933		1.07862	0.107546	0.138246	0.777928	0.436612
304	UMAG_00414	1795.34	1185.44	1810.37	561.216	515.956	687.808	1832.95	1826.14	1208.41	1217.02	816.8	878.287	1.64994	0.706842	0.218388	3.23663	0.00120949		1.01594	0.0235079	0.242159	0.0970763	0.922666
305	UMAG_00415	3278.62	3338.04	3512.34	3431.99	3842.13	3599.36	3364.11	3392.09	3422.69	2337.41	3151.39	3119.64	0.791691	-0.350776	0.165885	-2.11457	0.0344664		1.00493	0.00608634	0.0786096	0.0774249	0.938286
306	UMAG_00417	1646.13	1629.5	1551.58	1127.89	1025.49	1082.38	1383.96	1653.32	1825.61	462.123	558.085	425.895	0.446914	-1.17975	0.159288	-7.4064	1.3e-13		1.00739	0.00707902	0.133619	0.0529792	0.957749
307	UMAG_00418	35304.1	35658.4	33142.8	510.551	377.327	400.39	27442.5	35492.6	42405.2	327.218	301.834	260.051	0.690154	-0.552861	0.199454	-2.77188	0.00557339		1.01186	0.0143946	0.17164	0.0838651	0.933164
308	UMAG_00419	1133.18	1068.77	1173.89	890.93	951.122	1203.66	1131.51	1175.18	1063.35	1444.73	1308.36	1303.2	1.3318	0.398711	0.167073	2.38645	0.0170121		0.998281	-0.00219249	0.105901	-0.0207033	0.983482
309	UMAG_00420	24.38	17.562	33.8061	39.7528	23.8698	27.4126	31.2482	20.1624	31.4761	32.5304	22.1756	22.5705	0.848863	-0.253043	0.400087	-0.632471	0.527079		1.09424	0.120771	0.4206	0.287141	0.774005
310	UMAG_00422	965.446	1182.93	1108.61	1718.72	1560.72	1741.12	1116.71	986.999	1167.35	924.246	864.847	821.37	0.519954	-0.959197	0.128028	-7.49208	6.78e-14		1.00432	0.00522187	0.132061	0.0395414	0.968459
311	UMAG_00423	1629.56	1787.56	1651.84	4042.31	3562.12	3198.97	1337.09	1463.22	2175.96	2574.69	3474.17	2620.14	0.802432	-0.333408	0.185285	-1.79943	0.0719509		0.981715	-0.0312381	0.199577	-0.156521	0.875622
312	UMAG_00424	1108.8	997.271	1166.89	2022.72	1455.14	2070.07	680.881	928.432	1461.59	2559.38	1490.69	1698.68	1.0362	0.0338942	0.258685	0.131025	0.895756		0.938262	-0.0985121	0.267855	-0.367781	0.713037
313	UMAG_00427	1905.54	1462.66	1784.73	897.166	1183.39	1086.54	1828.84	1690.76	1423.27	2403.42	2159.65	2210.93	2.13887	1.0843	0.148878	7.28316	3.26e-13		0.959235	-0.0598758	0.165157	-0.36254	0.716949
314	UMAG_00428	64.3631	111.644	80.4352	99.7717	132.202	96.3595	63.3186	65.2879	68.4263	114.813	146.605	139.348	1.22061	0.274624	0.22849	1.20191	0.2294		0.768332	-0.37527	0.278903	-1.34552	0.178456
315	UMAG_00429	2689.6	2541.47	3108.99	3128.78	2689.03	2843.44	1677.53	2486.7	2575.57	3156.41	2642.59	2823.27	0.9955	-0.0222342	0.140681	-0.158047	0.874419		0.808123	-0.310448	0.194696	-1.59453	0.110818
316	UMAG_00430	5631.77	4553.58	5594.32	10225.8	10475.2	9835.32	4252.22	4776.58	4792.58	3027.24	3631.86	2951.83	0.314738	-1.68277	0.133635	-12.5923	2.33e-36		0.875897	-0.19327	0.131436	-1.47045	0.141439
317	UMAG_00432	3230.83	3741.96	3570.62	6095.43	6698.25	5329.68	2901.97	3093.49	4405.29	2821.53	3454.46	3141.22	0.519618	-0.958431	0.151516	-6.3256	2.52e-10		0.986468	-0.0231883	0.182902	-0.12678	0.899115
318	UMAG_00435	2822.22	2774.8	2696.33	1883.97	2539.38	2257.8	2429.13	2603.83	2798.64	3800.32	3188.35	3583.8	1.58243	0.649651	0.159716	4.06753	4.75e-05		0.944324	-0.0852905	0.093877	-0.908535	0.363595
319	UMAG_00438	702.143	868.065	673.79	584.6	858.396	681.162	720.352	691.283	893.648	508.048	498.95	520.103	0.718921	-0.487318	0.179873	-2.70923	0.00674402		1.02731	0.0357121	0.165208	0.216164	0.82886
320	UMAG_00439	299.386	367.548	382.358	267.357	274.503	273.296	388.135	374.445	283.285	461.166	432.423	353.277	1.52961	0.59777	0.165946	3.60219	0.000315545		0.996734	0.00222145	0.191673	0.0115898	0.990753
321	UMAG_00440	736.275	891.899	718.088	1039.03	1063.13	923.722	798.473	770.013	936.072	3961.06	789.696	789.967	1.83111	0.855886	0.767132	1.1157	0.264552		1.06747	0.0917003	0.145512	0.630192	0.528569
322	UMAG_00441	16.5784	2.50886	10.4915	3.89733	3.67228	9.13754	31.2482	21.1225	1.36853	58.3634	83.7743	24.5331	9.97601	3.29329	0.620652	5.30617	1.12e-07		1.81682	0.870495	0.986917	0.882035	0.377758
323	UMAG_00442	68.2639	40.1417	76.938	74.8288	89.971	83.8992	86.3436	90.2509	72.5319	151.171	227.915	140.33	2.08853	1.04492	0.260838	4.00602	6.18e-05		1.34413	0.425355	0.303032	1.40366	0.160419
324	UMAG_00443	540.26	401.417	496.6	576.805	532.481	601.416	582.202	620.235	465.299	514.746	617.22	488.7	0.947368	-0.0955438	0.159122	-0.600442	0.548212		1.15954	0.214332	0.186795	1.14742	0.25121
325	UMAG_00444	417.385	406.435	411.502	738.934	502.185	606.4	446.52	409.969	537.831	1045.76	827.888	854.735	1.47678	0.544758	0.206731	2.63511	0.00841105		1.12871	0.167919	0.145576	1.15347	0.248716
326	UMAG_00446	239.899	292.282	231.98	168.365	234.108	144.539	287.812	233.308	197.068	167.436	295.674	263.977	1.3292	0.398028	0.290282	1.37118	0.17032		0.939839	-0.0808187	0.205637	-0.393017	0.694307
327	UMAG_00447	1177.06	1070.03	1204.2	965.759	924.498	1063.28	1136.45	1135.82	1111.24	1427.51	1137.11	1255.12	1.29328	0.356238	0.150622	2.36511	0.0180248		0.98036	-0.0296907	0.102018	-0.291035	0.771025
328	UMAG_00448	985.925	1053.72	943.073	519.904	528.809	629.66	834.655	1107.97	1090.72	645.824	635.699	631.974	1.14009	0.174187	0.143845	1.21093	0.225922		1.01697	0.0215463	0.151037	0.142656	0.886562
329	UMAG_00450	1285.31	1095.12	1352.24	947.831	1211.85	1045	1633.13	1516.02	1249.46	1829.36	1941.59	1763.44	1.72697	0.775284	0.139756	5.54742	2.9e-08		1.17841	0.237617	0.160169	1.48354	0.137931
330	UMAG_00451	455.417	501.772	512.92	454.429	426.903	409.528	493.392	477.177	511.829	643.911	675.123	531.879	1.43386	0.50328	0.158107	3.18315	0.0014568		1.00836	0.0113736	0.11748	0.0968138	0.922874
331	UMAG_00453	635.829	565.748	677.287	848.839	686.717	740.972	647.166	596.232	558.359	692.706	1092.76	980.345	1.21493	0.264126	0.217887	1.21221	0.22543		0.95896	-0.0593483	0.135978	-0.436456	0.662506
332	UMAG_00454	512.954	554.458	552.555	653.973	573.794	544.099	492.57	484.858	567.939	653.478	540.837	592.721	1.00856	-0.0025714	0.157828	-0.0162924	0.987001		0.95395	-0.0722839	0.122836	-0.58846	0.556224
333	UMAG_00455	2947.05	3605.23	3528.66	4569.23	2060.15	4006.4	1883.11	2376.29	6400.6	31632	10827.8	12190	5.1383	2.34004	0.44113	5.30466	1.13e-07		1.05744	0.0731428	0.401851	0.182015	0.855571
334	UMAG_00458	785.034	998.526	789.197	601.748	704.16	675.347	775.448	895.788	960.706	858.229	910.43	934.222	1.36423	0.434717	0.128429	3.38488	0.000712092		1.023	0.0309449	0.15542	0.199105	0.842181
335	UMAG_00459	1911.39	1576.82	1845.35	1718.72	2038.12	1944.63	1772.1	2101.69	1577.91	579.807	1186.39	954.83	0.47725	-1.08115	0.266082	-4.06321	4.84e-05		1.02215	0.0316614	0.15963	0.198343	0.842777
336	UMAG_00460	1621.75	1797.6	1693.8	1485.66	1532.26	1625.65	1683.29	1775.25	1658.65	2259.91	2032.76	2105.93	1.37794	0.4481	0.114119	3.92658	8.62e-05		1.00079	0.00160432	0.0959535	0.0167197	0.98666
337	UMAG_00461	2711.05	2421.05	2823.39	4863.09	4115.71	4994.08	2432.42	2463.66	2582.41	4067.26	4505.33	4024.42	0.901532	-0.165754	0.142618	-1.16222	0.245147		0.940041	-0.0913636	0.103732	-0.880765	0.378445
338	UMAG_00463	2073.27	1842.76	1980.57	1281.44	1613.05	1638.94	2108.43	1973.04	2047.32	2246.51	1813.47	2132.42	1.36594	0.436977	0.163962	2.66511	0.00769642		1.03938	0.0541948	0.0978761	0.553708	0.579778
339	UMAG_00464	3590.68	2951.67	3637.07	4022.05	4148.76	4163.4	3405.23	3475.62	3585.54	2895.21	2950.58	2712.38	0.693857	-0.54214	0.0995314	-5.44692	5.12e-08		1.02819	0.0380577	0.121913	0.312171	0.754911
340	UMAG_00465	625.102	504.281	608.509	376.482	386.508	468.507	695.683	738.329	446.14	139.689	255.019	220.798	0.499804	-1.01821	0.257132	-3.95986	7.5e-05		1.08186	0.116437	0.226621	0.513797	0.607394
341	UMAG_00466	1723.17	2452.41	1534.1	632.927	344.277	544.93	129.927	240.989	2378.5	6295.59	5396.05	8439.4	13.2255	3.70665	0.279498	13.2618	3.85e-40		0.481536	-1.06726	1.15842	-0.921302	1
342	UMAG_00467	324.741	243.359	347.387	205.779	168.925	173.613	218.737	303.397	201.173	844.834	248.859	198.228	2.35615	1.21889	0.492496	2.47492	0.0133267		0.790079	-0.338758	0.234713	-1.44328	0.14894
343	UMAG_00468	2630.11	2392.2	2528.46	2533.27	2957.11	2927.34	2713.66	2638.4	2275.86	1781.52	2037.69	2016.62	0.69328	-0.542309	0.131488	-4.12441	3.72e-05		1.01022	0.0150442	0.119631	0.125755	0.899926
344	UMAG_00469	2092.77	1603.16	2006.22	2189.52	1730.56	1880.67	2164.35	1885.67	1750.35	1765.25	1814.7	1729.1	0.915234	-0.144439	0.147182	-0.981366	0.326412		1.01722	0.0241936	0.159523	0.151663	0.879453
345	UMAG_00473	1071.74	1214.29	1085.29	1865.26	1463.41	1651.4	1077.24	1009.08	1160.51	3612.79	2762.09	2493.55	1.78078	0.815575	0.198273	4.11339	3.9e-05		0.963074	-0.0560915	0.11206	-0.500548	0.61669
346	UMAG_00475	1118.55	1280.77	1220.52	2573.02	2136.35	2271.09	1055.86	1174.22	1468.43	1390.2	1573.23	1530.87	0.643839	-0.651517	0.143179	-4.55038	5.35e-06		1.02173	0.0271108	0.155422	0.174433	0.861525
347	UMAG_00476	239.899	222.034	255.294	240.076	313.98	255.02	262.32	251.55	199.805	109.073	170.013	177.62	0.564477	-0.839088	0.246694	-3.40133	0.000670587		0.995048	-0.000647894	0.175983	-0.00368158	0.997063
348	UMAG_00477	10.7272	20.0709	13.9887	17.1483	18.3614	13.291	7.40088	11.5214	20.5279	682.182	500.182	359.165	31.5883	4.96802	0.335686	14.7996	1.47e-49		0.880844	-0.217088	0.584014	-0.371718	0.710103
349	UMAG_00478	301.336	381.347	294.929	428.707	335.096	380.454	301.791	302.436	353.08	149.257	248.859	183.508	0.508299	-0.997308	0.24048	-4.14716	3.37e-05		0.979231	-0.0328895	0.165494	-0.198736	0.842469
350	UMAG_00480	2740.31	3476.02	2645.03	1990.76	3467.55	2484.58	2657.74	2812.18	2768.53	1222.76	1914.49	1635.87	0.60093	-0.745528	0.257969	-2.88998	0.00385262		0.929704	-0.105441	0.138826	-0.759515	0.447545
351	UMAG_00481	686.539	781.51	649.31	819.219	905.218	789.151	717.885	641.357	726.688	614.251	819.264	691.835	0.845544	-0.257203	0.163062	-1.57734	0.114718		0.985157	-0.022336	0.128095	-0.174371	0.861574
352	UMAG_00482	573.416	423.997	524.577	625.912	664.683	624.676	573.979	523.263	474.879	422.895	428.727	394.493	0.650621	-0.635071	0.124659	-5.09447	3.5e-07		1.03294	0.0465732	0.169712	0.274425	0.783758
353	UMAG_00483	947.892	757.675	959.393	932.242	818.001	1030.88	919.354	924.591	840.275	974.955	809.408	741.882	0.908354	-0.15473	0.177248	-0.872962	0.382684		1.00723	0.00962064	0.143418	0.0670809	0.946517
354	UMAG_00486	19810.2	20070.9	20592.6	22639.6	20734.6	20482.2	20742.2	20820.1	22390.5	8614.82	12138.7	10510	0.48959	-1.04549	0.170049	-6.14816	7.84e-10		1.05753	0.07917	0.0741102	1.06827	0.285397
355	UMAG_00490	533.433	663.593	542.063	712.433	627.961	630.49	598.649	518.462	543.305	573.109	553.157	542.673	0.846798	-0.255843	0.135062	-1.89426	0.05819		0.954762	-0.0645203	0.146091	-0.441645	0.658746
356	UMAG_00491	1238.5	891.899	1225.18	979.79	925.416	1094.01	1223.61	1151.18	952.495	1529.89	1303.43	1133.43	1.32259	0.387641	0.169415	2.28811	0.0221311		0.991568	-0.0121416	0.186666	-0.0650447	0.948138
357	UMAG_00492	1858.73	1112.68	1700.8	775.569	988.763	899.633	1772.92	1794.46	890.911	1049.58	676.355	658.47	0.89506	-0.172912	0.228668	-0.756172	0.449546		0.954216	-0.0658025	0.310453	-0.211956	0.832141
358	UMAG_00493	869.877	624.706	781.037	775.569	911.645	850.622	846.989	863.144	648.682	460.21	590.116	533.841	0.62422	-0.694749	0.15681	-4.43053	9.4e-06		1.03656	0.0524751	0.192082	0.273191	0.784706
359	UMAG_00494	1668.56	1689.72	1745.09	4107.79	2746.87	3311.11	1398.77	1450.73	2015.84	5422.05	4749.27	4998.87	1.49228	0.559976	0.192373	2.91088	0.00360409		0.953358	-0.0734248	0.16623	-0.441706	0.658702
360	UMAG_00495	770.406	676.137	694.773	761.539	602.255	789.982	770.514	768.092	645.945	303.298	390.536	339.539	0.479796	-1.07805	0.191207	-5.63814	1.72e-08		1.02019	0.0302529	0.136619	0.22144	0.82475
361	UMAG_00496	18654.6	36026	21635.9	16266.7	5619.51	11433.6	22153.3	21157.1	56499.6	83828	49706.5	61434.9	5.85147	2.52715	0.37446	6.74879	1.49e-11		1.30784	0.381942	0.397511	0.960834	0.336636
362	UMAG_00499	326.691	366.293	324.072	332.053	409.46	328.121	339.618	376.365	306.55	243.021	356.041	300.286	0.8408	-0.265215	0.20512	-1.29297	0.196021		1.00538	0.0125105	0.149151	0.0838785	0.933153
363	UMAG_00501	939.116	1046.19	1027.01	771.672	693.144	667.871	791.072	1094.53	1301.47	535.795	580.26	587.814	0.798931	-0.339848	0.139296	-2.43975	0.0146974		1.05801	0.077061	0.196657	0.391854	0.695166
364	UMAG_00503	756.754	641.013	771.711	1330.55	841.871	888.834	772.158	705.685	741.741	1139.52	1451.27	976.419	1.16528	0.201921	0.251642	0.802414	0.422313		1.0231	0.031059	0.128209	0.242253	0.808584
365	UMAG_00505	1840.2	2152.6	1880.32	4012.69	3306.89	3390.03	1900.38	2057.53	2177.33	3215.73	3638.02	3690.77	0.984584	-0.0383691	0.14856	-0.258273	0.796196		1.04463	0.0614944	0.114027	0.539295	0.589683
366	UMAG_00506	870.852	817.888	849.815	782.585	901.546	704.421	922.643	877.546	755.427	1040.02	1129.72	1255.12	1.43386	0.50696	0.158328	3.20196	0.00136496		1.00672	0.0118078	0.128128	0.0921558	0.926574
367	UMAG_00507	147.255	292.282	169.03	269.695	241.453	259.174	218.737	216.026	216.227	260.243	240.235	221.78	0.937605	-0.109182	0.162171	-0.673248	0.500789		1.06971	0.101562	0.276651	0.367113	0.713535
368	UMAG_00508	8375.98	10356.6	8590.24	9541.45	11064.6	10208.3	7853.15	8001.6	9656.32	15587.8	15593.1	16459.8	1.54606	0.615006	0.108174	5.68533	1.31e-08		0.933693	-0.100796	0.140315	-0.718353	0.47254
369	UMAG_00510	1027.86	861.793	1000.19	755.303	957.548	899.633	1060.79	999.48	889.542	1744.2	1583.09	1322.83	1.77996	0.81844	0.169708	4.82263	1.42e-06		1.02075	0.0300891	0.137551	0.218749	0.826846
370	UMAG_00512	3587.75	4384.23	3584.61	1477.87	1922.44	1815.05	3680.7	3890.39	4149.37	2018.8	1758.03	2681.96	1.23842	0.296359	0.208482	1.42151	0.155169		1.01418	0.0191736	0.124275	0.154283	0.877386
371	UMAG_00513	1675.39	1821.43	1787.06	1222.2	1465.24	1794.28	1788.55	1854.94	1847.51	1883.89	1583.09	1831.15	1.18216	0.227765	0.186862	1.2189	0.222884		1.0392	0.054934	0.0872237	0.629806	0.528821
372	UMAG_00515	502.227	410.198	459.296	742.832	875.84	692.792	555.066	578.95	388.662	393.235	622.148	423.933	0.622686	-0.698805	0.223389	-3.1282	0.00175883		1.11005	0.153605	0.200342	0.766715	0.443251
373	UMAG_00516	4291.85	3427.1	4159.31	1800.57	2584.37	2780.3	3628.07	3850.06	3403.53	4224.17	3167.41	3821.28	1.5649	0.633361	0.212463	2.98104	0.00287271		0.916099	-0.127345	0.134059	-0.94992	0.342153
374	UMAG_00518	2794.92	3006.87	2730.13	2240.97	3249.97	2891.62	2665.96	2987.88	2888.96	3130.57	2579.76	3022.48	1.04178	0.0469955	0.181277	0.259246	0.795445		1.00128	0.000804743	0.0974779	0.00825565	0.993413
375	UMAG_00522	25.3551	8.78101	15.1545	6.23573	4.59036	3.32274	16.4464	25.9231	12.3167	7.65421	9.8558	8.83193	1.86178	0.869681	0.693264	1.25447	0.20967		1.10947	0.145101	0.56849	0.25524	0.798538
376	UMAG_00523	2879.76	2590.4	2772.1	2268.25	2807.46	2689.76	2881.41	2859.22	2657.68	2540.24	2014.28	2196.21	0.869327	-0.215182	0.155265	-1.3859	0.165778		1.01893	0.0265726	0.0994265	0.267259	0.78927
377	UMAG_00525	1229.72	1172.89	1173.89	921.33	1298.15	1098.17	1212.1	1195.34	1078.4	759.681	769.985	789.967	0.69918	-0.528223	0.164206	-3.21684	0.00129613		0.974651	-0.0360146	0.105634	-0.340938	0.733151
378	UMAG_00526	1183.89	988.49	1150.57	919.771	982.336	1047.49	1150.43	1230.87	912.807	834.309	735.489	735.013	0.781398	-0.369803	0.13194	-2.8028	0.00506611		0.991317	-0.0114308	0.164994	-0.0692799	0.944767
379	UMAG_00527	556.838	558.221	536.234	463.783	376.409	466.845	594.537	614.474	513.198	912.765	882.094	765.434	1.95885	0.952593	0.166639	5.71652	1.09e-08		1.04295	0.0638597	0.128526	0.496863	0.619286
380	UMAG_00528	370.575	363.785	367.204	478.593	475.561	492.597	307.548	280.354	338.026	374.1	442.279	386.642	0.831534	-0.283297	0.141532	-2.00164	0.045323		0.840557	-0.25639	0.133555	-1.91974	0.0548905
381	UMAG_00529	1137.08	127.952	1049.15	65.4752	90.889	80.5765	1385.61	1288.48	76.6375	110.986	141.677	119.722	1.57164	0.638402	0.233521	2.73381	0.00626063		1.18863	0.252985	1.2534	0.201839	0.840043
382	UMAG_00530	217.469	193.182	215.659	173.042	233.19	177.767	247.518	224.667	202.542	383.667	353.577	332.669	1.83205	0.862678	0.183672	4.69684	2.64e-06		1.0773	0.111466	0.164382	0.678095	0.497712
383	UMAG_00532	852.323	993.508	868.467	2659.54	2085.86	2213.78	824.787	918.831	1182.41	1479.18	1585.55	1448.44	0.64852	-0.641562	0.154237	-4.15959	3.19e-05		1.078	0.104071	0.16857	0.617376	0.536986
384	UMAG_00533	1172.19	1275.75	1170.39	1442.79	1338.55	1529.29	1277.88	1268.31	1223.46	1416.99	1148.2	1302.22	0.897178	-0.171389	0.14513	-1.18093	0.237631		1.04182	0.0600073	0.0956683	0.627243	0.5305
385	UMAG_00534	629.978	762.693	572.372	278.27	576.549	430.295	676.769	649.038	562.464	271.725	410.248	535.804	0.947602	-0.0863591	0.333388	-0.259035	0.795608		0.960932	-0.0542085	0.162181	-0.334248	0.738192
386	UMAG_00535	629.978	656.067	659.801	505.094	587.565	617.199	782.848	842.021	585.729	1113.69	1188.86	1399.37	2.16504	1.10122	0.162147	6.79151	1.11e-11		1.13606	0.187626	0.172476	1.08784	0.276667
387	UMAG_00536	792.836	1043.69	774.043	426.368	745.474	662.887	880.705	899.628	896.385	864.926	900.574	915.577	1.46129	0.536476	0.224234	2.39249	0.0167347		1.02534	0.0367262	0.152695	0.240519	0.809928
388	UMAG_00538	27.3055	43.905	27.9774	73.2699	53.2481	45.6877	16.4464	18.2422	58.8466	15.3084	20.9436	27.4771	0.370076	-1.45269	0.385035	-3.77288	0.000161373		0.943009	-0.115487	0.563708	-0.204871	0.837673
389	UMAG_00539	690.44	913.225	725.082	2475.59	2229.99	2036.84	668.546	822.819	892.279	552.06	873.471	909.689	0.346347	-1.54498	0.227877	-6.7799	1.2e-11		1.02357	0.0313524	0.174749	0.179414	0.857612
390	UMAG_00540	919.612	664.848	859.141	709.315	909.808	786.659	826.431	920.751	532.357	464.993	468.151	433.746	0.568169	-0.828635	0.14926	-5.55163	2.83e-08		0.932861	-0.0981364	0.243822	-0.402493	0.687322
391	UMAG_00542	788.935	837.959	754.225	1169.2	1065.88	959.442	791.072	703.765	875.857	1278.25	1298.5	1275.72	1.20596	0.254695	0.134268	1.89691	0.0578393		0.995621	-0.00968789	0.126854	-0.0763702	0.939125
392	UMAG_00543	3765.24	3444.66	3975.13	4520.13	3491.42	4042.12	3594.36	3378.65	3192.77	2852.15	3976.82	4361.99	0.928428	-0.12312	0.213029	-0.577951	0.563297		0.908874	-0.138229	0.111094	-1.24425	0.213406
393	UMAG_00545	585.119	672.374	575.869	1295.47	963.975	922.061	592.893	499.26	744.479	757.767	974.493	1087.31	0.886236	-0.190716	0.220896	-0.863375	0.387931		1.00178	-0.00212338	0.179192	-0.0118498	0.990545
394	UMAG_00547	2287.81	2082.35	2184.57	1333.67	1677.32	1602.39	2239.18	2350.36	1894.04	1415.07	1843.04	1649.61	1.0638	0.0757435	0.166635	0.454547	0.649435		0.989144	-0.0151523	0.129204	-0.117274	0.906643
395	UMAG_00548	4185.55	4859.66	4194.29	3335.34	3967.9	3533.74	4524.4	4291.72	4024.84	3109.52	4634.69	3821.28	1.06723	0.0803328	0.186662	0.430365	0.66693		0.969898	-0.0437377	0.113575	-0.385101	0.700163
396	UMAG_00549	2183.47	2023.39	2334.95	2777.24	2075.76	2602.54	1906.14	2081.53	2214.28	2172.84	2031.53	1890.03	0.817433	-0.307896	0.168739	-1.82469	0.0680477		0.948047	-0.0797717	0.113031	-0.70575	0.480343
397	UMAG_00551	680.688	481.701	746.065	777.128	672.946	694.453	782.026	691.283	618.574	597.029	619.684	705.573	0.896368	-0.17334	0.150594	-1.15105	0.249713		1.09611	0.132155	0.205117	0.644291	0.519387
398	UMAG_00553	1939.67	1884.15	1837.19	2376.59	2288.75	2123.23	1848.57	1894.31	1876.25	1578.68	1798.68	1759.52	0.756695	-0.417362	0.125624	-3.32231	0.000892739		0.992603	-0.01197	0.0817986	-0.146334	0.883657
399	UMAG_00555	5816.08	8668.11	6322.9	9113.52	6813.92	7801.8	6243.05	6628.64	10551.3	5354.12	4833.04	3655.44	0.583356	-0.794854	0.204755	-3.88197	0.000103612		1.12572	0.167691	0.246359	0.680676	0.496077
400	UMAG_00557	1772.91	1770	1963.08	5597.35	4875.88	4395.99	1246.64	1604.35	2256.7	2187.19	3028.2	2584.81	0.524587	-0.946432	0.183715	-5.15164	2.58e-07		0.92766	-0.113253	0.219504	-0.515951	0.605889
401	UMAG_00558	21.4544	41.3962	20.9831	14.8099	19.2795	3.32274	23.8473	12.4815	31.4761	11.4813	8.62383	19.6265	1.062	0.0876139	0.713998	0.122709	0.902338		0.808803	-0.316138	0.501281	-0.63066	0.528263
402	UMAG_00559	223.32	264.685	198.174	265.019	218.501	205.179	239.295	210.265	188.857	140.646	197.116	234.537	0.830986	-0.283671	0.250517	-1.13234	0.257492		0.930395	-0.0967835	0.188515	-0.513398	0.607673
403	UMAG_00560	4007.09	3803.43	4003.11	4499.86	4705.11	4530.56	3836.12	4309	4101.47	2549.81	3684.84	4221.66	0.76126	-0.407306	0.210118	-1.93847	0.0525664		1.03665	0.0505225	0.0924846	0.54628	0.584874
404	UMAG_00561	263.303	284.755	327.569	459.885	432.411	383.777	323.172	281.314	253.177	255.459	317.85	247.294	0.643069	-0.655318	0.178113	-3.67923	0.000233943		0.979483	-0.023752	0.173395	-0.136982	0.891045
405	UMAG_00562	865.001	904.444	831.163	420.133	588.484	491.766	818.208	831.46	775.955	788.384	717.01	723.237	1.48538	0.55942	0.168001	3.32986	0.000868899		0.932714	-0.0991827	0.10276	-0.96519	0.334449
406	UMAG_00563	2518.94	2503.84	2336.12	1113.86	1594.69	1408.84	2530.28	2258.19	2783.58	2623.48	2598.24	2499.44	1.87525	0.894872	0.163944	5.45839	4.8e-08		1.02897	0.0386374	0.114396	0.337752	0.73555
407	UMAG_00564	269.155	255.904	277.443	314.125	306.636	331.444	264.787	271.713	223.07	145.43	208.204	182.527	0.563073	-0.847889	0.19224	-4.41057	1.03e-05		0.946503	-0.0740472	0.154295	-0.479908	0.631293
408	UMAG_00565	5308	4676.51	5347.19	4273.82	4885.97	4586.22	4276.06	5166.38	4833.64	5212.52	5713.9	5733.89	1.21201	0.263682	0.113806	2.31694	0.0205069		0.931148	-0.104589	0.122874	-0.851187	0.394665
409	UMAG_00567	1475.47	1090.1	1362.73	982.907	1680.99	1099	1736.74	1670.6	1068.82	389.408	956.013	742.864	0.554968	-0.860338	0.34533	-2.49135	0.0127258		1.13946	0.189805	0.228949	0.829027	0.407089
410	UMAG_00568	1737.8	2453.66	1677.48	2809.98	2483.38	2649.06	1853.51	1774.29	2355.23	2258.95	2842.17	2503.36	0.957452	-0.078674	0.147407	-0.53372	0.593535		1.01944	0.0258072	0.197186	0.130878	0.895872
411	UMAG_00569	1655.89	1679.68	1677.48	1661.04	1354.15	1553.38	1614.21	1622.6	1705.18	3587.91	3174.8	3225.62	2.18631	1.11209	0.145054	7.6667	1.76e-14		0.985826	-0.0225014	0.0809102	-0.278103	0.780933
412	UMAG_00572	1217.05	1197.98	1227.51	1450.59	1084.24	1263.47	1050.92	1141.58	1233.04	1418.9	1326.84	1381.71	1.08666	0.103024	0.162755	0.632999	0.526734		0.940428	-0.0924067	0.103938	-0.889055	0.373974
413	UMAG_00573	8972.8	13603	10731.7	20678.5	6602.77	12032.5	8058.73	7232.55	24161.3	115960	50669.9	64580.1	5.88116	2.53343	0.431599	5.86986	4.36e-09		1.1845	0.237355	0.603525	0.393281	0.694112
414	UMAG_00574	1210.22	1209.27	1360.4	1307.95	1087	1415.49	1118.35	1208.79	1331.58	2129.78	2041.38	2257.05	1.68701	0.738344	0.1569	4.70583	2.53e-06		0.967942	-0.0503553	0.11908	-0.42287	0.67239
415	UMAG_00575	1584.7	1475.21	1661.16	1839.54	1577.25	1752.75	1486.75	1568.83	1727.08	1974.79	1559.68	1641.76	1.00129	-0.0139113	0.156799	-0.0887206	0.929304		1.01305	0.0153242	0.110035	0.139267	0.889239
416	UMAG_00576	785.034	871.828	733.242	492.623	546.252	549.914	758.179	773.853	888.174	1187.36	1138.35	1172.68	2.20192	1.12522	0.117958	9.53914	1.44e-21		1.01259	0.0148559	0.127211	0.116782	0.907033
417	UMAG_00578	35.1071	38.8873	43.1319	18.7072	18.3614	10.7989	23.8473	19.2023	31.4761	39.2278	80.0784	59.8609	3.74298	1.88372	0.422858	4.45474	8.4e-06		0.636285	-0.672049	0.352858	-1.90459	0.0568337
418	UMAG_00579	3101.13	3496.09	3012.24	2512.22	3070.03	3007.08	3162.64	3110.77	3032.66	2678.02	2561.28	3006.78	0.960037	-0.0718597	0.142886	-0.502918	0.615022		0.968428	-0.046272	0.10073	-0.459368	0.64597
419	UMAG_00581	1092.22	702.481	972.216	775.569	622.452	790.813	1092.86	955.315	617.206	577.893	460.759	450.429	0.680308	-0.571944	0.186789	-3.06198	0.00219877		0.963304	-0.0522348	0.262974	-0.198631	0.842551
420	UMAG_00582	2889.51	2236.65	2962.11	4050.11	3832.95	4073.68	2800	2750.73	2565.99	2954.53	2606.86	2858.6	0.704205	-0.520826	0.115682	-4.50222	6.72e-06		1.00352	0.00393478	0.147832	0.0266165	0.978766
421	UMAG_00583	765.53	617.179	860.306	807.527	774.852	785.829	877.415	932.272	752.69	674.528	1029.93	805.669	1.05993	0.0677084	0.193099	0.35064	0.725858		1.14238	0.192233	0.175271	1.09677	0.27274
422	UMAG_00584	1365.28	1541.69	1514.28	1302.49	1241.23	1462.01	1406.99	1372.01	1657.29	1953.74	1887.39	2142.23	1.4937	0.563928	0.136377	4.13507	3.55e-05		1.0034	0.00210969	0.121592	0.0173506	0.986157
423	UMAG_00585	4691.68	4819.52	4773.65	3049.27	3491.42	2986.31	5291.63	4739.13	4507.93	4325.59	3312.78	3667.21	1.18669	0.233328	0.153999	1.51513	0.129739		1.01777	0.025546	0.104353	0.244803	0.806609
424	UMAG_00586	812.34	694.954	695.939	923.668	693.144	922.061	883.171	752.731	821.116	559.714	599.972	499.495	0.653511	-0.631759	0.185494	-3.40581	0.000659673		1.11519	0.155466	0.132835	1.17036	0.241854
425	UMAG_00588	293.535	296.045	332.232	908.079	503.103	472.66	307.548	290.915	272.337	99.5048	189.724	136.404	0.225939	-2.16816	0.34267	-6.32725	2.5e-10		0.94466	-0.0781583	0.142466	-0.54861	0.583273
426	UMAG_00589	1035.66	1377.36	1095.78	571.349	762.917	607.231	879.06	1028.28	1319.26	598.942	521.126	663.376	0.918592	-0.133372	0.180037	-0.740804	0.458812		0.919573	-0.124448	0.19519	-0.637572	0.523752
427	UMAG_00590	799.662	592.091	777.54	888.592	875.84	853.114	946.49	828.58	681.526	444.901	588.884	531.879	0.598142	-0.757891	0.156934	-4.82936	1.37e-06		1.13244	0.180266	0.193078	0.933642	0.350489
428	UMAG_00592	3045.54	2890.21	2973.77	2173.93	2337.41	2503.69	2590.31	2768.01	2490.72	3025.33	2699.26	2902.76	1.22984	0.284319	0.121012	2.34952	0.0187979		0.880972	-0.183144	0.0939734	-1.94889	0.0513088
429	UMAG_00593	109.222	77.7746	73.4408	107.566	58.7565	95.5288	129.104	80.6497	67.0578	63.1473	108.414	67.7115	0.913771	-0.157407	0.347318	-0.453207	0.6504		1.06287	0.0955001	0.330383	0.289059	0.772536
430	UMAG_00594	18636	21768.1	18707.6	18659.7	21095.4	20611.8	19183.9	19931	23704.3	9296.04	12381.4	14289.1	0.595798	-0.760444	0.1918	-3.96478	7.35e-05		1.06272	0.0859396	0.128423	0.669191	0.503374
431	UMAG_00595	9368.73	10201	9492.51	10505.7	9805.92	11173.6	8910.66	9700.05	11070	2440.74	2259.44	2179.52	0.218507	-2.20964	0.12244	-18.0467	8.38e-73		1.02128	0.0283517	0.114308	0.248028	0.804112
432	UMAG_00596	2855.38	2806.16	2807.07	1425.64	2168.48	2453.85	2737.5	2968.68	2846.54	2406.29	2226.18	2470.98	1.17452	0.219662	0.220088	0.998063	0.318249		1.00993	0.013095	0.0827893	0.158173	0.874321
433	UMAG_00597	1527.16	1777.53	1559.74	1714.05	2134.52	1865.72	1249.1	1536.18	1772.24	2590.95	1762.96	1952.84	1.10368	0.129184	0.192274	0.671873	0.501664		0.93691	-0.0971944	0.160414	-0.605897	0.544583
434	UMAG_00598	449.566	666.102	389.353	137.966	143.219	132.079	442.408	431.092	320.235	513.789	333.865	363.091	2.92972	1.53772	0.221806	6.93273	4.13e-12		0.793168	-0.329285	0.247747	-1.32912	0.18381
435	UMAG_00599	1286.29	1404.96	1370.89	1277.55	1201.75	1329.1	1323.93	1344.16	1341.16	1441.86	1385.97	1467.08	1.12775	0.158325	0.11615	1.3631	0.17285		0.98698	-0.0190075	0.0902342	-0.210646	0.833163
436	UMAG_00601	445.665	647.286	462.794	516.007	489.332	461.861	481.057	502.14	580.255	879.278	753.969	820.388	1.67232	0.727425	0.13762	5.28574	1.25e-07		1.00495	0.0058446	0.188812	0.0309546	0.975306
437	UMAG_00602	2076.2	1815.16	1874.49	1976.73	2049.13	2207.96	1906.14	1895.27	1895.41	2663.67	2419.6	2571.07	1.22787	0.281774	0.114697	2.45667	0.014023		0.988028	-0.0190663	0.0996408	-0.19135	0.848251
438	UMAG_00603	1034.69	1235.61	1042.16	1404.6	1479.93	1470.31	1144.67	1078.21	1189.25	1341.4	1186.39	1165.82	0.848161	-0.251737	0.119486	-2.10683	0.035132		1.03009	0.0421319	0.120005	0.351084	0.725525
439	UMAG_00604	392.03	390.128	402.176	505.874	476.479	516.686	392.247	421.491	487.195	695.577	692.37	586.833	1.31736	0.381296	0.143241	2.66192	0.00776958		1.09845	0.128679	0.135114	0.952372	0.340908
440	UMAG_00605	640.705	821.651	716.922	1400.7	1382.61	1219.45	647.166	712.406	777.323	608.51	700.994	607.441	0.478905	-1.07822	0.139802	-7.7125	1.23e-14		0.980551	-0.0301759	0.145858	-0.206885	0.8361
441	UMAG_00606	1099.05	922.006	953.565	1598.69	1702.1	1496.9	1115.89	1262.55	855.329	153.084	474.311	342.483	0.202155	-2.32196	0.35727	-6.49917	8.08e-11		1.08712	0.121959	0.184353	0.661548	0.508261
442	UMAG_00607	982.024	997.271	999.028	994.599	1014.47	977.717	1063.26	959.155	975.76	1909.73	1636.06	1600.54	1.72303	0.770455	0.129064	5.96956	2.38e-09		1.00667	0.0103583	0.100961	0.102597	0.918283
443	UMAG_00608	673.862	664.848	669.127	1102.17	1128.31	1148.01	615.095	621.195	714.371	1607.38	1503.01	1454.32	1.35112	0.419528	0.109958	3.81535	0.00013599		0.971524	-0.0469175	0.113074	-0.414927	0.678195
444	UMAG_00610	789.91	694.954	736.739	590.836	653.667	646.273	671.835	744.09	799.22	1407.42	1077.98	1042.17	1.86567	0.885779	0.169956	5.21181	1.87e-07		0.997093	-0.00944119	0.124138	-0.0760543	0.939376
445	UMAG_00612	2388.26	2493.81	2704.49	2862.98	2593.55	3037.82	2389.66	2394.53	2864.33	6229.57	5663.39	6918.35	2.21457	1.13176	0.145174	7.79591	6.39e-15		1.00817	0.00892549	0.119965	0.0744009	0.940691
446	UMAG_00614	7363.72	7259.38	7159.89	4559.1	5137.53	7570.87	6376.27	7528.27	7067.07	9119.04	8052.19	9219.56	1.52835	0.597417	0.22067	2.70728	0.00678364		0.962751	-0.0560176	0.100456	-0.557633	0.577095
447	UMAG_00615	1086.37	1229.34	1017.68	779.467	926.334	1012.61	944.023	1059.01	1163.25	1128.04	889.486	877.305	1.0649	0.0771379	0.178277	0.432687	0.665242		0.949867	-0.0770163	0.134894	-0.570939	0.568041
448	UMAG_00616	985.925	1034.9	995.531	914.314	896.955	967.749	1086.28	1039.81	1019.55	768.292	656.643	639.824	0.742981	-0.443216	0.138755	-3.19423	0.00140206		1.04286	0.0616494	0.0948604	0.649896	0.515759
449	UMAG_00617	2555.99	3282.84	2994.75	2654.08	1945.39	2443.88	2863.32	3037.81	4097.37	1586.34	1572	1376.8	0.643889	-0.652466	0.175344	-3.72107	0.000198382		1.13187	0.175829	0.178773	0.983535	0.325344
450	UMAG_00620	278.907	303.572	327.569	462.224	375.491	360.518	350.308	336.04	343.5	226.756	362.201	245.331	0.696266	-0.541942	0.23953	-2.26252	0.0236652		1.13164	0.17999	0.134977	1.33349	0.182372
451	UMAG_00622	7775.25	7081.25	7474.64	3957.35	4381.95	4081.99	8168.92	7464.9	7036.96	6577.84	5614.11	5906.6	1.45706	0.529088	0.119229	4.43757	9.1e-06		1.01521	0.0213473	0.107256	0.199032	0.842238
452	UMAG_00623	337.419	376.329	342.724	337.509	263.486	285.756	345.374	314.918	339.395	725.237	734.257	686.928	2.42055	1.25737	0.160978	7.81083	5.68e-15		0.946251	-0.0788434	0.130017	-0.606407	0.544245
453	UMAG_00624	1006.4	1186.69	975.713	1089.69	1176.97	1035.86	986.784	1006.2	918.281	1293.56	1267.7	1401.33	1.19987	0.24939	0.121484	2.05286	0.0400862		0.918726	-0.120644	0.126518	-0.953569	0.340302
454	UMAG_00625	1147.81	1354.78	1091.12	1646.23	1557.97	1579.96	1087.93	1138.7	1156.41	1274.43	1302.2	1328.72	0.816306	-0.308039	0.107966	-2.8531	0.00432953		0.941375	-0.0877325	0.123502	-0.710376	0.477471
455	UMAG_00627	113.123	277.229	107.247	15.5893	11.0169	13.291	132.393	136.336	180.646	15.3084	12.3198	11.7759	0.987642	-0.0359376	0.496006	-0.072454	0.942241		0.903088	-0.147296	0.387144	-0.380469	0.703597
456	UMAG_00628	40.9583	72.7569	45.4634	28.8403	18.3614	9.13754	32.0705	50.8861	69.7949	27.7465	40.6552	49.0663	2.08501	1.03834	0.496046	2.09324	0.0363281		0.959623	-0.0725033	0.393222	-0.184383	0.853713
457	UMAG_00629	33.1567	53.9405	24.4803	48.3269	43.1493	29.9047	31.2482	40.3249	57.4781	22.9626	28.3354	44.1597	0.786431	-0.359041	0.394209	-0.910789	0.362407		1.15661	0.198238	0.413759	0.479116	0.631856
458	UMAG_00630	4867.21	5520.74	5146.68	6524.92	7260.11	6765.1	4790.01	4980.12	6270.59	7301.16	7758.98	8074.35	1.12576	0.157077	0.107899	1.45577	0.145455		1.03258	0.0436811	0.138109	0.31628	0.75179
459	UMAG_00632	331.567	378.838	315.912	382.718	483.823	376.301	324.816	421.491	442.034	374.1	463.223	450.429	1.03613	0.0380962	0.179071	0.212743	0.831527		1.15787	0.207078	0.174156	1.18903	0.234427
460	UMAG_00634	4834.06	5313.76	4912.37	684.372	1340.38	881.357	4671.6	5133.74	5027.97	1636.09	1211.03	3129.45	2.05655	1.0319	0.377886	2.73071	0.00631973		0.984935	-0.0228634	0.0915365	-0.249773	0.802763
461	UMAG_00635	6737.64	6880.55	6707.59	6531.15	6394.36	7403.07	6391.07	6572.95	7639.12	6499.38	5383.73	6017.49	0.880563	-0.198498	0.139032	-1.42771	0.153374		1.01365	0.0172618	0.102315	0.168713	0.866023
462	UMAG_00636	2346.33	2274.28	2381.58	2401.54	1649.77	1979.52	1633.13	2080.57	1848.88	2080.99	2265.6	2150.09	1.07724	0.0898474	0.183983	0.488346	0.625305		0.794406	-0.33344	0.12637	-2.63859	0.00832519
463	UMAG_00637	2193.22	1909.24	2003.88	3234.79	3210.49	3250.47	1727.69	2002.8	1821.51	2230.25	2218.79	2442.52	0.710781	-0.507012	0.107682	-4.7084	2.5e-06		0.909219	-0.138844	0.116962	-1.18709	0.235194
464	UMAG_00638	17320.5	7848.97	16739.8	15011	8740.95	11480.9	10507.6	12459.4	8915.95	13252.3	10470.6	14203.7	1.07646	0.0882311	0.243386	0.362516	0.716967		0.760761	-0.39556	0.301061	-1.31388	0.188885
465	UMAG_00639	2064.49	2126.26	2260.34	1825.51	1998.64	2178.06	2174.21	2225.55	2211.54	1888.68	1945.29	1995.04	0.971143	-0.0564539	0.123569	-0.456862	0.64777		1.02483	0.0346058	0.0869036	0.398209	0.690476
466	UMAG_00644	4852.59	2619.25	5255.1	2589.39	2190.52	2335.06	4160.94	3933.59	2244.38	2348.89	2037.69	2038.21	0.902997	-0.16317	0.141724	-1.15133	0.249598		0.812365	-0.299054	0.320418	-0.933324	0.350653
467	UMAG_00645	1032.73	1011.07	1046.82	1741.33	1445.96	1593.25	1100.26	1011	1055.13	1509.79	1473.44	1314.98	0.899105	-0.169997	0.144084	-1.17984	0.238062		1.02452	0.0344321	0.0957156	0.359734	0.719046
468	UMAG_00646	2217.6	2300.62	2301.14	2715.66	3635.56	2902.42	2010.57	2158.34	2003.52	3282.7	3125.52	3354.17	1.05498	0.0648725	0.150673	0.430551	0.666795		0.905133	-0.143926	0.0881563	-1.63262	0.102549
469	UMAG_00647	501.252	797.817	487.274	355.437	208.402	209.333	455.565	486.779	535.094	321.477	343.721	416.082	1.3985	0.465226	0.272638	1.70639	0.0879359		0.827074	-0.274367	0.222759	-1.23168	0.21807
470	UMAG_00650	667.035	289.773	744.9	159.791	152.4	167.798	768.047	615.434	307.919	206.664	152.765	153.087	1.06777	0.0814383	0.205725	0.395861	0.692208		0.993942	-0.00668327	0.412777	-0.016191	0.987082
471	UMAG_00651	979.099	697.463	852.146	646.178	665.602	615.538	1000.76	997.56	660.998	537.708	617.22	608.422	0.914925	-0.143458	0.132562	-1.08219	0.279167		1.05165	0.0741829	0.222203	0.333851	0.738492
472	UMAG_00652	8158.51	6876.78	8207.88	3414.84	5497.41	8508.71	7051.39	8177.3	6649.67	4957.06	4660.56	5171.59	0.848932	-0.24935	0.306957	-0.81233	0.416603		0.941281	-0.0879068	0.139577	-0.629807	0.528821
473	UMAG_00654	330.592	252.14	343.889	320.361	351.621	321.475	315.771	371.565	243.598	259.286	259.947	252.201	0.776515	-0.378859	0.141408	-2.6792	0.00737986		1.00465	0.00938348	0.222209	0.0422281	0.966317
474	UMAG_00655	5888.25	2126.26	5307.55	2600.3	2659.65	2365.79	4758.76	4235.07	1944.68	2776.57	1310.82	1272.78	0.702904	-0.523971	0.310699	-1.68643	0.0917135		0.821083	-0.283236	0.418958	-0.676048	0.49901
475	UMAG_00656	668.011	613.416	718.088	751.406	676.618	637.967	731.042	678.802	600.783	1099.34	739.185	691.835	1.22477	0.27697	0.22077	1.25456	0.209638		1.00556	0.0100402	0.139736	0.071851	0.94272
476	UMAG_00657	1612.98	932.041	1569.07	1345.36	796.886	1026.73	1761.41	1547.71	974.391	3212.86	3578.89	2839.96	3.03938	1.58494	0.230773	6.86796	6.51e-12		1.04118	0.0592171	0.289916	0.204256	0.838154
477	UMAG_00658	20697.6	23768.9	19478.1	13431.8	17126.6	13790.2	21141.8	19756.3	20882.3	19504.8	20070.1	19801.2	1.33885	0.408097	0.136123	2.998	0.00271761		0.966156	-0.0504355	0.110958	-0.454547	0.649435
478	UMAG_00660	2186.39	2477.5	2192.73	3479.54	3460.21	3470.6	2072.25	2156.42	2661.78	2070.46	2372.78	2455.28	0.66266	-0.608404	0.123561	-4.92392	8.48e-07		1.00493	0.00421193	0.13622	0.03092	0.975333
479	UMAG_00663	5457.21	5057.86	5646.78	5584.1	5298.19	5894.55	4956.12	5271.99	5520.64	6397.01	5424.39	5801.6	1.05044	0.0557958	0.126738	0.440244	0.65976		0.97444	-0.0393942	0.095953	-0.410557	0.681397
480	UMAG_00664	1014.21	1234.36	1013.02	1759.26	1178.8	1199.51	1021.32	978.358	1014.08	1372.02	1559.68	1333.62	1.03088	0.0259784	0.211561	0.122794	0.90227		0.924017	-0.113649	0.124418	-0.913444	0.361009
481	UMAG_00666	1041.51	1018.6	961.725	834.809	1048.44	962.765	1152.07	1137.74	921.018	1097.42	1160.52	1176.61	1.2068	0.258302	0.136953	1.88607	0.0592858		1.06254	0.0896413	0.137562	0.651644	0.514631
482	UMAG_00667	751.878	668.611	762.385	567.452	568.286	556.559	701.439	753.691	707.528	1785.35	1664.4	1443.53	2.8915	1.51665	0.137776	11.0081	3.49e-28		0.990739	-0.0149342	0.116187	-0.128536	0.897725
483	UMAG_00668	972.272	1014.83	966.388	1336.01	1107.19	1108.97	925.11	1018.68	836.17	1475.35	1387.2	1534.79	1.23793	0.292086	0.146671	1.99144	0.046432		0.941245	-0.0853772	0.122703	-0.695803	0.486552
484	UMAG_00669	691.415	577.038	676.122	816.881	657.339	697.776	603.583	603.913	673.315	1976.7	1728.46	1466.1	2.38088	1.23455	0.179426	6.88055	5.96e-12		0.967209	-0.0531633	0.130386	-0.407736	0.683467
485	UMAG_00670	546.111	622.197	632.99	1039.03	895.119	922.892	659.5	603.913	752.69	749.156	710.85	796.837	0.789923	-0.355544	0.139735	-2.54441	0.0109462		1.11925	0.159527	0.138107	1.1551	0.248051
486	UMAG_00671	608.524	599.617	629.493	564.334	450.773	553.237	661.145	615.434	693.843	309.996	469.383	347.389	0.718445	-0.496124	0.217735	-2.27857	0.0226928		1.07226	0.0976936	0.108717	0.898606	0.368862
487	UMAG_00672	3234.73	5287.42	3554.3	3322.87	2706.47	2903.25	2431.6	3424.73	9561.9	1730.81	2030.3	1750.69	0.617043	-0.713192	0.153075	-4.6591	3.18e-06		1.27672	0.345568	0.657508	0.525572	0.599186
488	UMAG_00673	2674.97	3284.1	2695.16	3819.39	4146.93	3316.93	2427.49	2756.49	3094.24	1241.9	1717.37	1485.73	0.393947	-1.35826	0.176839	-7.68076	1.58e-14		0.956552	-0.0660489	0.145068	-0.455297	0.648896
489	UMAG_00674	27162.2	34814.2	28001.9	20670.7	23024.3	22777.4	26101.3	28072.8	34465	5184.77	5770.57	7408.03	0.276256	-1.86937	0.17521	-10.6693	1.42e-26		0.985116	-0.0235207	0.159528	-0.14744	0.882785
490	UMAG_00675	411.534	418.979	455.799	593.174	519.628	566.528	500.793	506.941	468.036	245.892	397.928	345.427	0.589072	-0.781396	0.217175	-3.59801	0.000320666		1.14729	0.200413	0.121856	1.64467	0.100037
491	UMAG_00676	1453.05	1349.77	1494.46	1437.34	1229.3	1576.64	1002.41	1240.47	1289.15	2965.05	2141.17	2839.96	1.87265	0.889355	0.191372	4.64725	3.36e-06		0.821923	-0.286637	0.137005	-2.09217	0.0364233
492	UMAG_00678	7424.18	6905.63	7351.07	2799.84	4931.88	5128.65	6766.87	7650.2	6437.55	6329.08	5928.27	7353.07	1.52487	0.597289	0.250003	2.38913	0.0168883		0.961889	-0.0564887	0.112166	-0.503616	0.614531
493	UMAG_00679	471.021	432.778	428.988	448.193	516.874	583.972	458.854	471.417	525.514	282.249	356.041	361.128	0.645186	-0.646984	0.186467	-3.46971	0.000521027		1.09229	0.121109	0.123987	0.976782	0.328677
494	UMAG_00684	153.106	183.147	172.528	233.84	194.631	203.518	188.311	169.94	177.908	259.286	145.373	105.983	0.807993	-0.323424	0.335115	-0.965112	0.334489		1.05381	0.080232	0.167078	0.480206	0.631081
495	UMAG_00685	5895.07	4906.07	5565.18	2604.98	4256.18	4042.12	5507.9	5668.52	5073.13	2791.87	2855.72	3134.35	0.805442	-0.323744	0.21118	-1.53302	0.125271		0.992865	-0.011108	0.11934	-0.093079	0.925841
496	UMAG_00687	1159.51	1250.67	1184.38	1636.1	1568.07	1555.04	1121.64	1241.43	1512.22	1497.36	1649.62	1736.95	1.0262	0.0223035	0.12321	0.181021	0.856351		1.0781	0.104475	0.141804	0.736756	0.461271
497	UMAG_00688	2552.09	2117.48	2610.06	2566	2438.4	2374.93	2443.93	2277.39	2331.97	1085.94	1017.61	1203.11	0.448097	-1.17235	0.128738	-9.10647	8.51e-20		0.968909	-0.0470467	0.124645	-0.377447	0.705841
498	UMAG_00689	3039.69	2385.92	3015.74	1367.18	1897.65	1849.11	2839.47	2850.58	2389.45	2679.93	2250.82	2440.56	1.44141	0.514949	0.174593	2.94943	0.00318359		0.957133	-0.063523	0.153742	-0.413178	0.679476
499	UMAG_00691	2505.28	2498.82	2428.21	2777.24	2709.23	2654.87	2221.09	2430.05	2578.3	3480.75	2196.61	2709.44	1.03015	0.0279873	0.196267	0.142598	0.886607		0.972704	-0.0425314	0.0959053	-0.443473	0.657423
500	UMAG_00692	4283.07	4298.93	3964.64	3322.09	4172.63	3041.97	4285.11	4405.97	3125.71	1984.35	3035.59	2404.25	0.704604	-0.518105	0.212888	-2.4337	0.0149454		0.94183	-0.0852405	0.166194	-0.512898	0.608023
501	UMAG_00693	1415.99	1363.56	1421.02	1590.89	1231.13	1414.66	1391.37	1470.9	1430.11	669.744	799.552	761.509	0.526545	-0.942575	0.168447	-5.59567	2.2e-08		1.02185	0.0298383	0.0880683	0.338809	0.734754
502	UMAG_00694	100.445	79.0291	75.7723	165.247	112.923	122.111	67.4302	76.8092	113.588	32.5304	104.718	84.394	0.553718	-0.875739	0.415872	-2.10579	0.0352224		1.01011	-0.00787662	0.281864	-0.0279448	0.977706
503	UMAG_00695	519.781	561.984	477.948	808.307	811.575	745.125	393.891	312.998	504.986	271.725	275.963	314.024	0.364359	-1.47014	0.141985	-10.3542	4.01e-25		0.776986	-0.370492	0.19891	-1.86261	0.0625168
504	UMAG_00696	379.352	441.559	306.586	495.741	382.836	519.178	514.772	332.2	578.887	66.0176	82.5424	49.0663	0.141388	-2.84814	0.252849	-11.2642	1.97e-29		1.26462	0.335258	0.247295	1.3557	0.175196
505	UMAG_00698	1959.17	1376.11	1762.58	1618.17	2436.56	1685.46	1910.25	1891.43	1239.89	2320.18	2051.24	2022.51	1.11389	0.144057	0.195506	0.736843	0.461218		0.988956	-0.0149706	0.225583	-0.0663642	0.947088
506	UMAG_00699	450.541	486.719	416.165	651.634	783.115	664.548	458.854	427.251	422.875	585.547	723.17	676.134	0.945483	-0.0947678	0.156072	-0.607207	0.543713		0.967162	-0.0459933	0.12776	-0.359997	0.718849
507	UMAG_00700	25660.4	17776.5	24627.1	7627.86	6476.99	7150.54	20060.5	21703.4	21072.6	23023.9	7885.88	8313.79	1.84535	0.866447	0.392121	2.20964	0.02713		0.923196	-0.117062	0.167153	-0.700326	0.483724
508	UMAG_00701	128.726	81.5379	120.07	10.1331	15.6072	12.4603	146.373	96.0116	75.269	58.3634	49.279	102.058	5.48946	2.4556	0.432784	5.67396	1.4e-08		0.961613	-0.0491721	0.324369	-0.151593	0.879508
509	UMAG_00702	1626.63	1571.8	1791.72	1933.08	1655.28	1953.77	1529.51	1614.91	1560.12	1555.72	1379.81	1730.08	0.841844	-0.263684	0.157686	-1.67221	0.0944832		0.942767	-0.0860855	0.102361	-0.840995	0.400351
510	UMAG_00703	2221.5	1929.31	2084.32	2717.22	2375.97	2368.28	2127.34	2232.27	1970.68	2106.82	1878.76	1670.22	0.758001	-0.41569	0.151217	-2.74896	0.00597847		1.01526	0.0213922	0.113911	0.187798	0.851035
511	UMAG_00706	2343.4	2695.77	2330.29	3227.77	2788.18	3414.12	2166.81	2417.57	2604.31	4957.06	2146.1	2515.14	1.01996	0.0117806	0.315705	0.0373154	0.970234		0.975471	-0.0377457	0.12095	-0.312078	0.754981
512	UMAG_00708	229.172	296.045	180.688	353.878	320.407	259.174	222.026	206.425	255.914	381.754	253.787	214.91	0.911075	-0.149362	0.264691	-0.564289	0.572558		0.969488	-0.0471786	0.221429	-0.213064	0.831277
513	UMAG_00710	620.226	802.835	673.79	1283	1059.45	1360.66	632.364	722.967	882.7	721.41	942.461	844.922	0.677481	-0.578757	0.181015	-3.19729	0.00138727		1.06733	0.0904886	0.176174	0.513631	0.60751
514	UMAG_00711	354.972	476.683	350.884	385.836	566.45	423.65	360.176	410.929	421.506	437.247	512.502	518.14	1.06683	0.0819215	0.196396	0.417124	0.676588		1.00852	0.0115657	0.175024	0.0660806	0.947314
515	UMAG_00712	2101.55	1524.13	2179.91	282.946	366.31	259.174	2323.05	2141.06	1439.69	819.958	1016.38	1237.45	3.38363	1.74722	0.2232	7.82807	4.95e-15		1.01692	0.0252151	0.233418	0.108026	0.913975
516	UMAG_00714	2324.87	1579.33	2161.26	1176.22	945.613	995.161	2117.47	1905.83	1731.19	2190.06	1802.38	2213.87	1.99112	0.977587	0.166887	5.85778	4.69e-09		0.948731	-0.0767427	0.184737	-0.415416	0.677838
517	UMAG_00715	50.7103	67.7392	47.7948	21.8251	62.4288	44.857	65.7856	67.2081	39.6873	50.7092	65.2947	64.7675	1.40012	0.480567	0.406112	1.18334	0.236676		1.03872	0.0763856	0.320465	0.238359	0.811603
518	UMAG_00716	1777.79	1349.77	1733.44	646.957	873.086	945.32	1670.95	1793.5	1260.41	1308.87	1175.3	1278.67	1.52628	0.597406	0.181471	3.29201	0.000994739		0.971996	-0.0402957	0.192685	-0.209127	0.834349
519	UMAG_00719	39.0079	84.0468	41.9662	28.8403	29.3783	17.4444	35.3598	21.1225	75.269	117.684	157.693	375.848	8.60691	3.09462	0.472054	6.55565	5.54e-11		0.798392	-0.341767	0.526447	-0.649195	0.516212
520	UMAG_00721	1186.82	1329.7	1215.85	1072.55	1580.92	1109.8	1154.54	1286.55	1198.83	342.526	740.417	596.646	0.446312	-1.17612	0.30296	-3.8821	0.000103557		0.975232	-0.0361631	0.106979	-0.338039	0.735334
521	UMAG_00722	1043.46	1108.92	1082.96	814.543	810.657	783.337	1004.05	990.839	957.969	1277.3	1059.5	1224.69	1.4787	0.55041	0.133297	4.12921	3.64e-05		0.91269	-0.130648	0.0939229	-1.39101	0.164222
522	UMAG_00723	1129.28	743.877	1347.58	1735.87	552.679	907.939	523.818	687.443	2180.06	12296.5	8629.99	9359.89	9.47488	3.22161	0.383878	8.39227	4.77e-17		1.05297	0.0646322	0.64351	0.100437	0.919997
523	UMAG_00725	1656.86	1223.07	1551.58	1171.54	1311.01	1293.38	1522.94	1488.18	1375.37	1741.33	1537.51	1477.88	1.25975	0.319244	0.12894	2.47591	0.0132899		0.989839	-0.0158999	0.153528	-0.103563	0.917516
524	UMAG_00727	593.896	494.245	554.886	562.775	623.37	620.522	541.086	564.548	476.247	323.391	417.64	495.57	0.684465	-0.560702	0.198602	-2.82325	0.00475399		0.962785	-0.0539902	0.143252	-0.376889	0.706256
525	UMAG_00728	328.642	410.198	321.741	473.916	540.744	552.406	411.982	385.006	362.66	394.192	565.477	529.916	0.950557	-0.0880548	0.190782	-0.461547	0.644406		1.09341	0.133338	0.156918	0.849727	0.395477
526	UMAG_00729	716.771	638.505	695.939	796.615	723.44	845.638	885.638	773.853	676.052	712.799	943.693	724.219	1.00635	-0.00795481	0.175719	-0.0452701	0.963892		1.13862	0.189236	0.150338	1.25874	0.208123
527	UMAG_00731	1.9504	3.76329	4.66291	1.55893	3.67228	2.49206	3.28928	2.88035	6.84263	3.82711	7.39185	1.96265	1.70674	0.745048	1.00691	0.739936	0.459339		1.254	0.295394	0.955008	0.309311	0.757085
528	UMAG_00734	1875.31	2178.94	1649.5	2070.26	2257.54	2134.86	1805.81	1814.62	2108.9	756.81	1075.51	900.857	0.422919	-1.2567	0.169349	-7.42077	1.16e-13		1.00448	0.00455729	0.144372	0.0315664	0.974818
529	UMAG_00735	1167.31	1383.64	1200.7	1587.77	1507.47	1314.14	976.094	1059.01	1446.53	3658.71	3363.29	3875.26	2.47138	1.29063	0.139716	9.23752	2.52e-20		0.928028	-0.112039	0.180054	-0.622252	0.533776
530	UMAG_00736	808.439	839.213	799.689	714.771	1141.16	804.104	953.069	862.184	663.735	787.427	1156.83	1016.65	1.11311	0.143331	0.23732	0.603956	0.545873		1.01293	0.0220822	0.168355	0.131165	0.895645
531	UMAG_00737	1689.04	1758.71	1707.79	1283.78	1401.89	1516.83	1899.56	1835.74	1736.66	1455.26	1712.45	1783.07	1.17805	0.222191	0.147823	1.50309	0.132815		1.06137	0.0867919	0.091969	0.943709	0.345318
532	UMAG_00738	461.269	225.797	375.364	167.585	179.942	169.46	575.624	501.18	162.855	41.1414	51.743	80.4687	0.335314	-1.58733	0.282956	-5.60979	2.03e-08		1.16681	0.226666	0.447164	0.506896	0.612228
533	UMAG_00739	1024.93	669.865	1032.83	1062.41	943.777	1048.33	1110.95	1094.53	713.002	1116.56	1612.66	1259.04	1.30569	0.368345	0.185339	1.98741	0.0468765		1.06997	0.0986679	0.250564	0.393783	0.693741
534	UMAG_00740	833.794	761.439	847.483	334.391	512.284	489.274	855.213	859.303	658.261	722.366	636.931	692.816	1.53607	0.608147	0.200754	3.02932	0.00245104		0.971368	-0.0394136	0.155625	-0.253259	0.800068
535	UMAG_00741	1404.29	1394.93	1405.87	902.622	1011.71	979.378	1448.93	1377.77	1246.73	1218.93	1215.96	1301.24	1.29112	0.355175	0.115719	3.06928	0.00214574		0.968691	-0.044444	0.107484	-0.413496	0.679244
536	UMAG_00742	1374.05	983.473	1214.69	982.907	846.461	917.908	1161.12	1162.7	1161.88	2314.44	2030.3	1979.33	2.30194	1.18671	0.140552	8.44323	3.09e-17		0.97578	-0.0378509	0.154073	-0.245668	0.805939
537	UMAG_00743	2044.99	1581.84	2064.5	954.847	1321.1	1320.79	1945.61	2028.72	1560.12	1795.87	1576.93	1720.26	1.41602	0.489433	0.174066	2.81176	0.00492711		0.972436	-0.0401395	0.174204	-0.230417	0.817768
538	UMAG_00745	1292.14	1611.94	1370.89	971.995	1335.79	1229.41	1268.02	1291.36	1364.42	1496.4	1243.06	1224.69	1.1207	0.151938	0.175427	0.866101	0.386435		0.917852	-0.124327	0.123533	-1.00643	0.314208
539	UMAG_00748	534.409	746.386	566.543	311.787	323.161	327.29	647.988	607.753	492.67	614.251	613.524	615.291	1.9154	0.923157	0.123707	7.46244	8.49e-14		0.946449	-0.0749166	0.191697	-0.390807	0.69594
540	UMAG_00749	1909.44	4382.98	2212.55	3210.62	1470.75	2046.81	1853.51	2214.03	3811.35	3512.33	3018.34	3968.48	1.56047	0.622427	0.296776	2.0973	0.0359675		0.926386	-0.113437	0.363183	-0.31234	0.754782
541	UMAG_00750	10561.4	5915.89	9845.73	4735.26	4677.57	4322.06	10251.9	9751.89	4887.01	3802.23	3930	3419.92	0.811958	-0.315606	0.118671	-2.6595	0.00782577		0.945589	-0.0794383	0.323744	-0.245374	0.806167
542	UMAG_00751	4443	4349.11	4514.86	5586.44	5357.86	5823.11	4646.11	4504.86	4124.74	3413.78	4334.09	4609.29	0.736975	-0.455085	0.161597	-2.81618	0.00485985		0.997651	-0.00337882	0.0953277	-0.0354443	0.971725
543	UMAG_00752	6.82639	0	3.49718	0.779467	0	0.830686	4.1116	2.88035	1.36853	3.82711	3.69593	5.88796	8.32902	3.00177	1.41195	2.12598	0.0335048		0.809843	-0.300053	1.24648	-0.240721	0.809771
544	UMAG_00753	16881.7	16275	18542.1	41396.7	38295.5	28544	14592.1	15175.6	20864.6	23657.3	14788.6	11141	0.458136	-1.14222	0.294383	-3.88005	0.000104437		0.979372	-0.0332582	0.166089	-0.200243	0.84129
545	UMAG_00754	166.759	238.342	164.367	364.79	315.816	339.75	203.935	197.784	209.385	158.825	194.652	140.33	0.483955	-1.06818	0.192411	-5.55153	2.83e-08		1.07311	0.104573	0.200913	0.52049	0.602722
546	UMAG_00755	899.133	881.864	932.582	1375.76	1243.07	1205.32	962.936	908.269	934.704	1783.43	1098.92	1003.9	1.01624	0.00736846	0.245638	0.0299972	0.976069		1.03403	0.0477661	0.0963206	0.495907	0.61996
547	UMAG_00756	3660.89	3301.66	3764.13	6414.23	5603.91	5398.63	3123.99	3362.32	3957.78	5374.21	5229.74	4763.36	0.882329	-0.196424	0.134671	-1.45855	0.14469		0.973656	-0.0416754	0.129566	-0.321654	0.747715
548	UMAG_00757	1455	1609.43	1361.57	3108.51	3319.74	2541.07	1133.16	1279.83	1817.4	855.358	1291.11	1476.9	0.403973	-1.3211	0.237494	-5.56267	2.66e-08		0.955806	-0.0697372	0.197035	-0.353932	0.72339
549	UMAG_00758	1204.37	1709.79	1306.78	1334.45	1260.51	1532.61	1324.76	1356.64	1660.02	2128.83	2194.15	2399.34	1.62864	0.68847	0.14218	4.84224	1.28e-06		1.02854	0.0388008	0.177222	0.218939	0.826697
550	UMAG_00760	817.216	840.468	772.877	788.041	878.594	854.775	893.862	914.99	937.441	1072.55	1118.63	1106.94	1.30804	0.373439	0.113191	3.2992	0.000969594		1.1299	0.174531	0.0970712	1.79796	0.0721827
551	UMAG_00762	11.7024	12.5443	9.32582	38.9733	22.9518	20.7671	15.6241	7.68092	32.8446	9.56777	7.39185	9.81326	0.323765	-1.63906	0.516092	-3.1759	0.00149372		1.67249	0.706282	0.639788	1.10393	0.269623
552	UMAG_00763	1262.88	957.13	1219.35	1138.8	901.546	1016.76	1070.66	1103.17	1107.14	1661.92	1319.45	1463.16	1.45383	0.523553	0.16855	3.10622	0.00189498		0.953948	-0.0706538	0.144367	-0.489405	0.624555
553	UMAG_00766	1064.92	1024.87	1032.83	1318.08	1316.51	1387.24	968.693	1058.05	1083.87	765.421	946.157	1043.15	0.684943	-0.560657	0.163464	-3.42986	0.000603891		0.996155	-0.00882674	0.0993013	-0.0888885	0.929171
554	UMAG_00767	1821.67	1948.13	1720.61	2710.21	3581.4	3759.68	1393.01	1630.28	2165.01	2399.6	1681.65	1925.36	0.597596	-0.755877	0.202767	-3.7278	0.000193155		0.944974	-0.0857908	0.181007	-0.473964	0.635526
555	UMAG_00768	3155.74	3473.52	3129.98	5508.49	6328.26	5906.17	2970.22	3136.7	3812.72	2948.79	3500.04	3580.86	0.565278	-0.836612	0.136891	-6.11152	9.87e-10		1.01644	0.0208129	0.130242	0.159801	0.873037
556	UMAG_00769	248.675	201.963	286.769	431.825	361.72	441.094	316.593	314.918	220.333	254.503	264.875	240.425	0.615405	-0.718255	0.165734	-4.33378	1.47e-05		1.15519	0.212328	0.224978	0.943774	0.345285
557	UMAG_00770	6045.25	5404.08	5885.76	4838.15	6056.51	6142.09	5854.92	6203.31	5506.95	7489.65	7786.09	7897.71	1.3602	0.430497	0.139023	3.09659	0.00195759		1.01327	0.0183906	0.104721	0.175616	0.860596
558	UMAG_00771	165.784	168.094	188.848	142.642	231.354	143.709	175.154	191.063	205.279	787.427	670.195	558.374	3.8941	1.95166	0.249226	7.83089	4.84e-15		1.0933	0.12306	0.164533	0.747934	0.4545
559	UMAG_00773	460.293	526.86	421.993	448.193	739.965	413.681	411.16	417.65	518.672	381.754	381.912	404.306	0.729144	-0.465513	0.248355	-1.87439	0.0608768		0.956239	-0.0695855	0.159054	-0.437496	0.661751
560	UMAG_00774	2707.15	2478.75	2628.71	3099.16	3989.94	3382.55	2465.31	2667.2	2742.53	2137.44	2762.09	2509.25	0.707508	-0.512189	0.165852	-3.08822	0.00201357		1.00773	0.0086592	0.0950553	0.0910965	0.927416
561	UMAG_00775	2408.74	2447.39	2357.1	1477.87	1910.51	1859.07	2371.57	2495.34	2405.87	2214.94	2385.1	2511.21	1.35518	0.425638	0.151075	2.81739	0.00484162		1.00826	0.0111526	0.0801447	0.139156	0.889327
562	UMAG_00776	127.751	151.786	160.87	123.156	125.776	174.444	162.819	160.339	199.805	191.355	188.492	193.321	1.35381	0.421898	0.213179	1.97908	0.0478068		1.18745	0.2427	0.190401	1.27468	0.202422
563	UMAG_00777	502.227	661.084	607.344	903.402	887.775	859.76	573.979	592.391	681.526	561.628	560.549	697.723	0.686512	-0.55638	0.151631	-3.6693	0.000243216		1.04362	0.0598029	0.154046	0.388215	0.697857
564	UMAG_00778	6896.6	7371.03	6702.93	4219.25	5212.81	4597.01	7173.92	6755.37	7507.74	4495.89	4022.4	4658.35	0.939239	-0.103377	0.136617	-0.756693	0.449234		1.02224	0.0303776	0.0889363	0.341566	0.732678
565	UMAG_00779	1435.49	1554.24	1381.39	717.109	1255.92	917.908	1572.28	1492.02	1393.16	1159.61	1123.56	1201.14	1.20526	0.259036	0.219415	1.18058	0.237771		1.01975	0.0295347	0.109138	0.270618	0.786685
566	UMAG_00780	1199.49	1130.24	1254.32	696.843	945.613	958.611	1225.26	1308.64	1133.14	774.032	751.505	875.343	0.923036	-0.127643	0.178664	-0.71443	0.474961		1.02315	0.0335098	0.114786	0.291932	0.770338
567	UMAG_00781	32.1815	85.3012	50.1263	19.4867	51.412	32.3967	43.5829	37.4445	54.7411	15.3084	23.4075	22.5705	0.593313	-0.761862	0.473522	-1.60893	0.107633		0.810031	-0.302951	0.410809	-0.73745	0.460849
568	UMAG_00782	153.106	77.7746	180.688	146.54	214.829	159.492	185.022	190.103	158.749	167.436	142.909	157.012	0.89728	-0.164579	0.216906	-0.758757	0.447998		1.29717	0.373083	0.31462	1.18582	0.235692
569	UMAG_00783	1043.46	894.408	1060.81	8059.69	5166.9	6866.45	1004.87	1082.05	1242.62	621.905	1071.82	714.405	0.119849	-3.07936	0.267904	-11.4943	1.41e-30		1.11034	0.146369	0.137378	1.06544	0.286675
570	UMAG_00784	447.616	408.944	491.937	2199.65	1407.4	1691.28	519.706	461.816	451.614	440.117	501.414	472.018	0.266791	-1.92455	0.21158	-9.09607	9.37e-20		1.06277	0.0890881	0.141545	0.629396	0.52909
571	UMAG_00785	1557.39	1317.15	1615.7	409.999	781.278	668.702	1451.39	1626.44	1289.15	822.828	793.392	1174.65	1.50048	0.575933	0.279493	2.06064	0.0393377		0.97255	-0.0400368	0.150346	-0.266298	0.79001
572	UMAG_00786	668.986	642.268	677.287	231.502	341.522	293.232	806.696	746.01	556.99	345.396	330.169	395.474	1.2364	0.296181	0.19826	1.49391	0.1352		1.06093	0.0888962	0.174617	0.509091	0.610688
573	UMAG_00788	301.336	293.536	314.746	320.361	335.096	442.755	302.614	315.878	292.865	255.459	348.649	327.763	0.848535	-0.253156	0.216286	-1.17047	0.241812		1.00191	0.00387129	0.1309	0.0295744	0.976407
574	UMAG_00789	4457.63	3651.64	4866.91	2432.72	3003.93	2927.34	3134.68	3625.4	3916.72	11155.1	1293.57	1517.13	1.66975	0.723178	1.00909	0.716666	1		0.8228	-0.284164	0.156541	-1.81527	0.0694819
575	UMAG_00790	3864.71	5715.18	3859.72	2678.25	3309.65	2807.72	3699.62	3895.19	4343.7	4199.29	4670.42	4474.85	1.51718	0.588284	0.132603	4.43642	9.15e-06		0.888308	-0.17178	0.186842	-0.91939	0.357892
576	UMAG_00792	16.5784	21.3253	12.823	15.5893	31.2144	24.9206	11.5125	18.2422	42.4243	15.3084	18.4796	30.4211	0.895222	-0.161182	0.473035	-0.340741	0.733299		1.4229	0.474111	0.586696	0.808104	0.419031
577	UMAG_00793	0.975198	15.0532	6.99436	7.0152	11.9349	7.47617	7.40088	6.72081	13.6853	9.56777	7.39185	11.7759	1.08738	0.127518	0.602601	0.211613	0.832409		1.20781	0.278046	0.896952	0.30999	0.756569
578	UMAG_00795	32.1815	31.3607	22.1488	63.1368	67.0192	76.4231	24.6696	23.0428	34.2132	21.0491	23.4075	22.5705	0.324462	-1.6416	0.3069	-5.34899	8.84e-08		0.956057	-0.0880614	0.377682	-0.233163	0.815635
579	UMAG_00796	978.124	977.201	1091.12	328.935	367.228	441.094	563.289	676.882	1525.91	1329.92	803.248	806.65	2.58501	1.35567	0.253543	5.34691	8.95e-08		0.907969	-0.147344	0.344842	-0.427281	0.669175
580	UMAG_00797	7446.61	8210.24	7507.28	7172.65	7645.7	7729.53	6670.66	7396.73	7944.3	6574.01	6158.65	7248.07	0.886147	-0.188425	0.119791	-1.57294	0.115732		0.950249	-0.0753406	0.106242	-0.709141	0.478237
581	UMAG_00798	1378.93	854.266	1331.26	539.391	579.303	652.919	1563.23	1578.43	947.02	1960.44	2127.62	1995.04	3.43365	1.76508	0.133562	13.2155	7.15e-40		1.14707	0.198988	0.269603	0.738079	0.460466
582	UMAG_00800	80.9414	94.0822	69.9436	46.768	38.559	53.9946	98.6784	88.3306	76.6375	44.9685	68.9906	75.5621	1.36032	0.423358	0.321667	1.31614	0.188127		1.07625	0.117711	0.237393	0.49585	0.62
583	UMAG_00801	1838.25	2200.27	2036.52	2970.55	2958.02	2777.81	1954.65	1936.55	2266.28	2270.43	2622.88	2883.14	0.893188	-0.177376	0.142103	-1.24822	0.211949		1.01357	0.0174767	0.12239	0.142795	0.886452
584	UMAG_00802	5368.47	4411.83	5118.71	1055.4	2148.29	1700.41	4865.67	4903.31	4264.33	3349.67	3118.13	3342.4	2.00041	0.990232	0.253818	3.90135	9.57e-05		0.941896	-0.0868698	0.130288	-0.666753	0.50493
585	UMAG_00805	225.271	275.974	238.974	282.167	319.489	274.957	300.147	291.875	228.544	270.768	343.721	347.389	1.09727	0.119495	0.176803	0.675864	0.499127		1.10854	0.157287	0.181779	0.865266	0.386893
586	UMAG_00806	647.531	659.83	693.608	772.451	731.703	793.305	618.384	647.118	765.006	1020.88	943.693	910.67	1.25149	0.308288	0.124474	2.47672	0.0132595		1.01476	0.0158696	0.127876	0.124102	0.901235
587	UMAG_00808	1083.45	708.753	1078.3	1136.46	1009.88	1224.43	1032.01	1039.81	919.65	990.264	826.656	819.407	0.782114	-0.370153	0.158051	-2.34198	0.0191818		1.04214	0.0581929	0.198227	0.293568	0.769088
588	UMAG_00810	1081.49	771.474	971.051	726.463	783.115	897.14	1191.54	1183.82	733.53	105.245	220.524	225.705	0.229139	-2.14167	0.296942	-7.2124	5.5e-13		1.10088	0.140361	0.237995	0.589764	0.555349
589	UMAG_00811	1404.29	1522.88	1396.54	1007.07	1520.33	1329.1	1365.87	1521.78	1427.37	1473.44	1453.73	1602.51	1.17456	0.220567	0.183248	1.20366	0.228722		0.997994	-0.00328474	0.101354	-0.0324088	0.974146
590	UMAG_00812	8357.45	8832.44	8545.94	8670.79	8656.49	8994.66	8369.57	8706.33	10172.3	5642.11	6108.13	5969.41	0.673189	-0.585754	0.100289	-5.84065	5.2e-09		1.05876	0.0802157	0.107623	0.74534	0.456066
591	UMAG_00813	4882.82	4221.16	5517.39	8719.89	6351.22	7972.09	3923.29	4023.84	6716.73	6881.14	6408.74	4153.95	0.757005	-0.419326	0.239091	-1.75383	0.0794591		1.00291	-0.000593647	0.235174	-0.00252429	0.997986
592	UMAG_00815	904.984	830.432	911.598	1509.83	755.572	976.056	676.769	844.902	1112.61	2836.84	2778.1	3567.12	2.8327	1.48313	0.279258	5.31095	1.09e-07		0.99519	-0.0129879	0.196799	-0.0659957	0.947381
593	UMAG_00816	41397.2	57636	44571.6	123119	101400	125291	39005.9	41675.7	66565.1	16516.8	24054.3	23924.7	0.184374	-2.45493	0.203961	-12.0363	2.29e-33		1.02536	0.0329136	0.236718	0.139042	0.889417
594	UMAG_00817	388.129	470.411	338.061	664.106	593.992	613.046	482.702	453.175	407.821	618.078	639.395	619.217	1.00296	-0.0120645	0.128541	-0.0938571	0.925223		1.12293	0.171016	0.172169	0.993302	0.320563
595	UMAG_00822	0.975198	6.27215	6.99436	0	1.83614	0	4.93392	2.88035	1.36853	4.78388	1.23198	3.9253	5.41416	2.52145	1.65813	1.52066	0.128346		0.644782	-0.555096	1.07382	-0.516935	0.605201
596	UMAG_00823	353.022	203.218	375.364	500.418	556.351	441.925	384.846	337.001	306.55	316.693	328.937	364.072	0.673722	-0.582709	0.160571	-3.62899	0.000284534		1.1039	0.141438	0.258211	0.547762	0.583855
597	UMAG_00824	75.0902	18.8164	104.915	448.973	299.291	363.84	60.8517	38.4046	47.8984	94.7209	65.2947	28.4585	0.169475	-2.57982	0.391997	-6.58124	4.67e-11		0.740133	-0.437801	0.554347	-0.789761	0.429667
598	UMAG_00825	7.80158	6.27215	16.3202	39.7528	69.7734	42.365	4.1116	1.92023	8.21116	1.91355	2.46395	3.9253	0.0546629	-4.19469	0.645356	-6.49981	8.04e-11		0.468613	-1.15449	0.814041	-1.41823	0.156125
599	UMAG_00829	74.115	104.118	89.761	69.3725	80.7903	71.439	55.0954	68.1682	88.9542	63.1473	54.2069	74.5808	0.866126	-0.213874	0.250755	-0.852917	0.393706		0.791876	-0.34977	0.274971	-1.27202	0.203365
600	UMAG_00830	941.066	673.629	1035.17	442.737	421.395	401.221	640.587	751.771	655.524	1457.17	1011.45	1157.96	2.86607	1.50436	0.183437	8.20094	2.39e-16		0.772826	-0.373565	0.194962	-1.91609	0.0553531
601	UMAG_00831	45.8343	38.8873	43.1319	31.1787	29.3783	12.4603	36.1821	20.1624	19.1594	482.215	502.646	194.303	16.1491	3.99722	0.445678	8.96886	3e-19		0.59055	-0.735997	0.382135	-1.92601	0.054103
602	UMAG_00832	459.318	405.181	505.925	339.068	415.886	316.491	516.417	470.457	428.349	515.703	471.847	455.335	1.34667	0.417296	0.165229	2.52555	0.0115516		1.03269	0.0482631	0.153755	0.313895	0.753601
603	UMAG_00833	6857.59	6268.38	6762.38	3909.8	3887.11	3828.63	7341.67	6906.11	6447.13	8461.73	7336.41	7797.62	2.02965	1.00647	0.111239	9.04788	1.46e-19		1.04055	0.0568991	0.103275	0.550947	0.58167
604	UMAG_00835	3462.93	2758.49	3433.07	1596.35	1848.08	2071.73	3039.29	3022.44	2931.38	4857.55	4594.04	4802.61	2.58408	1.35574	0.141482	9.58242	9.48e-22		0.931497	-0.103795	0.129715	-0.800176	0.423609
605	UMAG_00836	614.375	584.564	631.824	896.387	728.03	809.088	785.315	704.725	682.895	532.925	544.533	534.823	0.662534	-0.610753	0.147976	-4.12737	3.67e-05		1.1869	0.248568	0.120166	2.06853	0.0385898
606	UMAG_00837	4511.27	4911.09	4231.59	126.274	91.8071	78.9151	4010.45	5077.09	8059.25	88.9802	50.511	61.8235	0.677837	-0.573128	0.321561	-1.78233	0.0746948		1.25581	0.3243	0.249024	1.30228	0.19282
607	UMAG_00840	2565.75	327.406	2924.81	1863.7	560.023	1238.55	2579.62	2135.3	502.249	93.7641	213.132	144.255	0.123188	-3.04523	0.443316	-6.8692	6.46e-12		0.896734	-0.155183	1.0145	-0.152966	0.878425
608	UMAG_00841	687.515	618.434	679.619	679.695	609.599	655.411	814.097	760.412	699.317	532.925	593.812	565.244	0.870045	-0.217628	0.134804	-1.6144	0.106441		1.14518	0.196633	0.124463	1.57985	0.11414
609	UMAG_00842	480.773	382.601	472.119	451.311	438.838	363.01	601.116	453.175	451.614	722.366	909.198	745.808	1.8971	0.907915	0.1737	5.22692	1.72e-07		1.1276	0.17413	0.186118	0.935589	0.349485
610	UMAG_00844	6103.76	6134.16	6389.35	491.064	835.445	649.596	5789.13	6394.37	6005.1	534.838	402.856	1350.3	1.15783	0.202725	0.429552	0.471944	0.636967		0.97645	-0.035321	0.086753	-0.407145	0.683902
611	UMAG_00847	403.732	274.72	327.569	652.414	262.568	417.835	308.37	294.755	268.231	293.73	503.878	442.578	0.9305	-0.125257	0.3594	-0.348517	0.727452		0.866141	-0.208637	0.190933	-1.09272	0.274516
612	UMAG_00848	663.135	755.167	747.231	1645.45	1095.26	1376.45	694.038	706.645	959.337	1894.42	1762.96	1703.58	1.3021	0.363002	0.193264	1.87827	0.0603438		1.08981	0.119154	0.166852	0.71413	0.475147
613	UMAG_00851	6748.37	5246.02	6411.5	4538.06	6160.26	5247.44	5582.73	6233.07	5713.6	2833.97	3343.58	3452.3	0.603914	-0.739999	0.166569	-4.4426	8.89e-06		0.95238	-0.0718179	0.136956	-0.524388	0.600009
614	UMAG_00855	9291.69	8848.75	9563.62	7887.42	10305.3	10514.8	8942.73	9893.99	9396.3	4904.44	6395.19	6840.82	0.631904	-0.675	0.194769	-3.46565	0.000528948		1.01909	0.0260839	0.0900624	0.28962	0.772107
615	UMAG_00857	2483.83	4301.44	2326.79	1611.16	2462.27	1858.24	2417.62	2643.2	2478.4	384.624	1446.34	1352.27	0.53665	-0.908701	0.430915	-2.10877	0.0349646		0.827389	-0.272774	0.244012	-1.11787	0.263622
616	UMAG_00858	6.82639	3.76329	1.16573	0.779467	0	3.32274	9.86784	9.60116	4.10558	2.87033	1.23198	3.9253	1.9569	0.954271	1.42387	0.670194	0.502734		2.00542	1.00451	0.8797	1.14187	0.253506
617	UMAG_00859	538.309	639.759	550.223	523.802	576.549	575.665	579.735	577.029	682.895	839.093	813.104	802.725	1.46474	0.536838	0.118643	4.52482	6.04e-06		1.06444	0.0870895	0.137112	0.63517	0.525318
618	UMAG_00861	1998.18	2007.09	2078.49	2459.22	2487.05	2780.3	1860.91	2053.69	1933.73	1547.11	1586.78	1806.62	0.639418	-0.659585	0.134469	-4.90512	9.34e-07		0.961301	-0.0578305	0.0914285	-0.632522	0.527046
619	UMAG_00862	19547.8	29367.4	19379	11563.4	16444.5	12925.5	19905.9	21141.7	21741.8	27648.9	29872.9	34205.1	2.24089	1.1522	0.178816	6.44348	1.17e-10		0.919394	-0.121689	0.18742	-0.649283	0.516155
620	UMAG_00864	5777.07	5656.22	5645.62	3457.71	5351.44	4621.93	5516.12	5625.32	5720.44	3838.59	3455.69	4152.97	0.852295	-0.242185	0.193539	-1.25135	0.210808		0.987292	-0.0198565	0.0690308	-0.287647	0.773617
621	UMAG_00866	1279.46	1406.22	1279.97	3393.02	3260.07	2984.65	1271.31	1385.45	1623.07	456.382	586.42	554.449	0.165729	-2.60922	0.154282	-16.912	3.67e-64		1.07923	0.106628	0.129342	0.824388	0.409719
622	UMAG_00867	13874.1	16173.4	13426.8	6972.33	11453.9	8170.62	14209.7	13425.3	13276.1	13835	13277	14377.4	1.55994	0.630413	0.20261	3.11145	0.00186168		0.941039	-0.0880195	0.111709	-0.787936	0.430734
623	UMAG_00869	1294.09	1200.49	1253.16	1183.23	1415.67	1339.9	1376.56	1390.25	1256.31	878.321	1096.46	893.007	0.728088	-0.472358	0.155187	-3.04379	0.00233617		1.07348	0.10261	0.103968	0.986932	0.323676
624	UMAG_00871	1620.78	1644.56	1642.51	1079.56	1204.51	1201.17	1539.38	1620.68	1661.39	3473.1	2672.15	3211.88	2.68479	1.41112	0.151033	9.34311	9.35e-21		0.982396	-0.0276363	0.0842991	-0.327836	0.743036
625	UMAG_00872	3802.3	4562.36	3836.41	2099.88	3238.04	2590.08	3839.41	3947.04	3998.83	2761.26	3220.38	3648.57	1.21471	0.26934	0.204937	1.31426	0.188759		0.965922	-0.0506169	0.110918	-0.456346	0.648141
626	UMAG_00874	3.90079	2.50886	2.33145	0.779467	5.50843	1.66137	0.82232	2.88035	4.10558	0.956777	1.23198	0.981326	0.398789	-1.32191	1.44184	-0.916819	0.359237		0.893279	-0.247571	1.12803	-0.219472	0.826282
627	UMAG_00875	3.90079	8.78101	10.4915	4.6768	8.26264	6.64548	4.93392	4.80058	6.84263	4.78388	9.8558	2.94398	0.897816	-0.19297	0.772283	-0.24987	0.802688		0.715353	-0.4878	0.74986	-0.650521	0.515356
628	UMAG_00876	23173.6	14620.4	21096.2	15656.4	11755	15833.7	21694.4	24725.9	14863.6	4296.88	6146.33	8176.41	0.430561	-1.23146	0.265456	-4.63903	3.5e-06		1.04065	0.0578382	0.249383	0.231925	0.816596
629	UMAG_00878	1392.58	1322.17	1342.92	1546.46	1523.08	1596.58	1320.65	1275.99	1449.27	1583.47	1367.49	1586.8	0.972492	-0.0544658	0.125032	-0.435616	0.663116		0.997102	-0.00765665	0.0979082	-0.0782023	0.937667
630	UMAG_00879	364.724	474.174	363.707	354.657	312.144	304.031	434.185	361.964	372.239	237.281	239.003	191.359	0.687701	-0.557993	0.178185	-3.13153	0.00173895		0.971547	-0.0378512	0.172042	-0.220011	0.825862
631	UMAG_00880	1510.58	1601.91	1455.99	1042.15	1325.69	1309.16	1524.58	1601.47	1601.18	1471.52	1418	1364.04	1.1568	0.197015	0.144754	1.36104	0.173502		1.03475	0.0482317	0.0911328	0.529246	0.596635
632	UMAG_00882	2174.69	1782.54	2167.09	1463.06	1578.16	1622.33	2233.42	2302.36	1743.5	1045.76	1102.62	1286.52	0.73654	-0.454907	0.140972	-3.22693	0.00125126		1.0253	0.0365628	0.16554	0.22087	0.825194
633	UMAG_00883	1432.57	1606.92	1536.43	1052.28	1076.9	1059.95	1318.18	1419.05	1658.65	914.678	1033.63	1161.89	0.975248	-0.0504496	0.14361	-0.351297	0.725366		0.960656	-0.0610954	0.126323	-0.483644	0.628638
634	UMAG_00884	1160.49	1065.01	1140.08	1258.84	1352.32	1432.1	1161.94	1084.93	1153.67	719.496	1610.19	1554.42	0.960638	-0.0717868	0.302681	-0.23717	0.812525		1.01039	0.0129925	0.0985009	0.131902	0.895061
635	UMAG_00886	171.635	198.2	144.55	206.559	278.176	240.899	199.824	202.584	192.962	232.497	300.602	261.033	1.0944	0.116216	0.194536	0.597399	0.550241		1.15744	0.213605	0.179371	1.19086	0.233709
636	UMAG_00887	1372.1	1491.52	1504.95	2253.44	1748.01	1780.16	1678.35	1441.13	1513.59	2459.87	2615.48	2545.56	1.31813	0.381897	0.158594	2.40802	0.0160394		1.06055	0.085283	0.112412	0.758665	0.448053
637	UMAG_00890	3921.27	3541.25	3841.07	3532.54	3612.61	3277.05	4303.2	4084.33	3243.41	3724.73	3364.53	3358.1	1.00241	-0.0109909	0.113163	-0.097125	0.922627		1.02896	0.0417766	0.147965	0.28234	0.777683
638	UMAG_00891	331.567	124.189	224.985	117.699	85.3806	112.143	302.614	362.924	120.43	36.3575	66.5267	64.7675	0.531852	-0.934815	0.315714	-2.96095	0.00306689		1.15458	0.21027	0.456217	0.4609	0.64487
639	UMAG_00893	2019.64	1536.68	1954.92	1528.53	1366.09	1452.87	2169.28	1858.78	1514.96	1309.83	1039.79	1377.78	0.857367	-0.236661	0.162995	-1.45196	0.146514		1.00577	0.00881423	0.189368	0.0465454	0.962876
640	UMAG_00894	1262.88	1223.07	1219.35	711.653	952.958	1016.76	1441.53	1384.49	1130.4	1233.29	1201.18	1118.71	1.32513	0.393047	0.175373	2.2412	0.0250128		1.06777	0.0964484	0.136298	0.70763	0.479175
641	UMAG_00895	1852.88	1618.21	1930.44	975.892	1204.51	1182.07	1645.46	1793.5	1780.45	853.445	880.863	984.27	0.808507	-0.319478	0.148292	-2.15439	0.0312099		0.966283	-0.051726	0.116095	-0.445548	0.655924
642	UMAG_00896	2256.61	1519.11	2147.27	2354.77	1992.21	2916.54	1962.88	2363.8	1666.87	458.296	760.129	1179.55	0.33014	-1.61355	0.336421	-4.79621	1.62e-06		1.01191	0.0168015	0.211066	0.0796029	0.936553
643	UMAG_00897	1992.33	1230.6	1872.16	2558.99	2718.41	2387.39	1827.19	2120.9	1275.47	421.938	736.721	852.772	0.262425	-1.94372	0.264622	-7.34529	2.05e-13		1.02522	0.0364859	0.257231	0.141841	0.887206
644	UMAG_00898	8532.98	7305.8	8576.25	8310.67	7656.71	11381.2	7849.04	7788.46	7696.59	12668.7	11772.8	12399.1	1.34707	0.414138	0.189364	2.18699	0.0287431		0.955727	-0.0666458	0.106467	-0.625978	0.531329
645	UMAG_00902	2392.16	2227.87	2425.88	2832.58	1379.86	1699.58	1538.56	1977.84	2587.88	2710.55	2539.1	3314.92	1.44867	0.515619	0.289892	1.77866	0.0752951		0.866359	-0.211437	0.197413	-1.07104	0.284152
646	UMAG_00903	1063.94	1059.99	1016.51	841.824	872.167	972.733	1106.84	1129.1	978.497	885.975	874.703	868.473	0.978571	-0.0459451	0.124478	-0.369101	0.712052		1.02356	0.0352288	0.111956	0.314666	0.753015
647	UMAG_00904	3378.09	2926.58	3501.84	3124.88	4271.78	3249.64	2200.53	2523.18	3415.84	3356.37	3092.26	3546.51	0.938836	-0.103108	0.165758	-0.622038	0.533917		0.830015	-0.273079	0.187591	-1.45571	0.145472
648	UMAG_00906	568.54	659.83	545.56	550.303	539.826	554.067	619.207	622.155	598.046	667.83	654.179	612.347	1.17648	0.219045	0.121538	1.80228	0.0715019		1.03691	0.0539964	0.125452	0.430416	0.666893
649	UMAG_00907	559.764	752.658	605.012	1309.5	1060.37	1141.36	615.095	610.634	748.584	1119.43	986.812	911.652	0.859495	-0.234955	0.161407	-1.45567	0.145483		1.02966	0.0399146	0.166307	0.240005	0.810326
650	UMAG_00908	745.051	1140.28	680.785	775.569	1139.33	760.077	698.15	691.283	845.749	671.657	567.941	602.534	0.688654	-0.549064	0.204515	-2.68471	0.00725921		0.871038	-0.20049	0.223263	-0.898	0.369186
651	UMAG_00909	2218.58	2039.7	2334.95	2410.89	2034.45	2296.01	2355.95	2364.76	2040.47	3183.2	3638.02	3565.16	1.5407	0.607531	0.139908	4.34234	1.41e-05		1.02547	0.0365567	0.12128	0.301423	0.763092
652	UMAG_00911	1178.04	974.692	1150.57	1070.99	996.107	1187.05	1324.76	1354.72	1066.08	1594.95	2319.81	1665.31	1.71476	0.761906	0.197531	3.85714	0.000114723		1.13388	0.181976	0.156013	1.16641	0.243447
653	UMAG_00912	455.417	605.889	425.49	781.026	795.968	792.474	522.173	486.779	544.674	821.871	850.063	892.025	1.08208	0.0992997	0.114168	0.869767	0.384428		1.04495	0.0635308	0.172555	0.368178	0.712741
654	UMAG_00913	573.416	598.363	580.532	508.212	454.445	464.353	755.712	600.072	608.994	569.282	710.85	571.132	1.2973	0.357982	0.162238	2.20653	0.0273472		1.12125	0.167586	0.143675	1.16642	0.243443
655	UMAG_00915	426.162	572.02	404.507	1470.07	1035.58	1003.47	371.689	376.365	721.214	1705.93	1831.95	1994.05	1.57644	0.63968	0.202987	3.15134	0.00162521		1.04747	0.0600572	0.292692	0.205189	0.837424
656	UMAG_00916	2074.25	2177.69	2214.88	2132.62	1476.26	1639.77	1944.79	2089.21	2236.17	1908.77	1952.68	2539.67	1.21957	0.269695	0.213467	1.2634	0.206445		0.969591	-0.046927	0.097124	-0.483166	0.628978
657	UMAG_00919	127353	128969	126979	84800.5	104026	125703	110373	131132	131036	51119.6	48725.9	56116.1	0.495858	-1.0257	0.181387	-5.65474	1.56e-08		0.971926	-0.042522	0.10454	-0.406755	0.684188
658	UMAG_00920	829.894	725.06	782.203	972.774	892.365	932.86	933.333	930.352	713.002	495.61	656.643	632.955	0.63803	-0.664674	0.165644	-4.01267	6e-05		1.10249	0.142723	0.158894	0.898227	0.369065
659	UMAG_00921	1754.38	1322.17	1827.86	1106.06	1386.29	1476.96	1629.84	1718.61	1550.54	1616	1462.35	1509.28	1.15578	0.195642	0.156156	1.25286	0.210257		0.998894	-0.00290284	0.161201	-0.0180076	0.985633
660	UMAG_00922	654.358	723.806	639.984	341.406	439.756	395.406	680.881	682.642	739.004	511.875	484.166	615.291	1.36952	0.442528	0.176501	2.50723	0.0121681		1.04181	0.0571686	0.111161	0.514288	0.607051
661	UMAG_00923	2595.98	2318.19	2480.67	2912.09	2517.35	2506.18	2462.03	2329.24	2828.74	3299.92	2486.13	2480.79	1.04174	0.0430857	0.175078	0.246094	0.80561		1.03045	0.0400396	0.116944	0.342383	0.732063
662	UMAG_00924	335676	395824	335096	232354	260938	232483	303910	327924	381232	269963	262727	339010	1.20106	0.250849	0.153389	1.63537	0.101971		0.949812	-0.0759852	0.131878	-0.576176	0.564496
663	UMAG_00926	25983.2	32162.3	24927.9	11639.8	19643	13205.4	27389	25641.8	26331.8	39369.4	39151	44390.3	2.76277	1.45543	0.216954	6.70846	1.97e-11		0.955332	-0.0664003	0.130673	-0.508141	0.611355
664	UMAG_00927	905.959	643.522	864.969	830.132	720.686	742.633	804.229	761.372	726.688	1284.95	761.361	1071.61	1.35949	0.427977	0.222633	1.92234	0.0545629		0.949404	-0.0764026	0.169135	-0.451725	0.651467
665	UMAG_00928	323.766	427.76	335.729	410.779	449.855	407.036	369.222	391.727	380.45	250.675	287.05	295.379	0.657194	-0.620234	0.150468	-4.12203	3.76e-05		1.0498	0.0721555	0.158051	0.456532	0.648008
666	UMAG_00929	900.108	863.047	974.548	720.227	709.669	670.363	925.932	890.987	817.01	832.396	1010.22	844.922	1.27962	0.339627	0.142822	2.37797	0.0174084		0.962095	-0.0544119	0.117725	-0.462193	0.643943
667	UMAG_00930	835.745	657.321	829.998	970.436	782.197	971.902	776.27	773.853	743.11	902.24	698.53	719.312	0.851552	-0.247994	0.182049	-1.36223	0.173124		0.987159	-0.0203486	0.141609	-0.143696	0.885741
668	UMAG_00931	485.649	312.353	530.406	264.239	250.633	289.079	587.959	490.619	333.921	262.157	343.721	300.286	1.12714	0.154573	0.178549	0.865723	0.386642		1.0633	0.0907503	0.282109	0.321685	0.747691
669	UMAG_00933	1211.2	1049.96	1137.75	1565.95	1925.19	1638.11	1110.95	1172.3	1107.14	962.517	1549.83	1304.18	0.74407	-0.440012	0.211385	-2.08156	0.0373826		0.997496	-0.00518921	0.10899	-0.0476118	0.962026
670	UMAG_00934	69022.6	71254.1	68318.6	38174.4	54210.3	48420.7	58319.7	65264.8	68778	32238.6	45278.8	59292.7	0.971626	-0.0530954	0.254395	-0.208713	0.834673		0.922181	-0.118434	0.0958675	-1.2354	0.216683
671	UMAG_00935	1310.67	2128.77	1310.28	2582.37	2191.44	2227.9	1308.31	1469.94	1950.15	4320.8	4980.88	5012.61	2.0444	1.01589	0.144521	7.02935	2.07e-12		0.995513	-0.00869037	0.245164	-0.0354472	0.971723
672	UMAG_00936	2122.03	2244.17	2101.81	2250.32	3056.26	2444.71	2007.28	2249.55	2400.4	2121.17	2839.7	2978.32	1.02424	0.02245	0.198103	0.113325	0.909773		1.02925	0.0391541	0.106751	0.366781	0.713782
673	UMAG_00937	645.581	799.072	757.723	1360.95	1248.58	1344.05	609.339	679.762	819.747	1101.25	938.765	922.446	0.749312	-0.431605	0.138128	-3.12467	0.00178004		0.957534	-0.0664495	0.161756	-0.4108	0.681219
674	UMAG_00940	9574.49	11784.1	9737.32	2420.24	3704.42	3368.43	10596.4	10498.9	11501.1	6288.89	5728.69	8780.9	2.19091	1.12016	0.236501	4.73639	2.18e-06		1.04825	0.0669232	0.120186	0.556828	0.577645
675	UMAG_00945	22536.8	23634.7	22748	36097.9	31372.3	34866.4	20234.8	21243.5	25360.2	13256.1	16336	16937.7	0.454674	-1.15247	0.156131	-7.38143	1.57e-13		0.969805	-0.04638	0.115519	-0.401491	0.688059
676	UMAG_00946	1973.8	1854.05	1808.04	848.839	572.876	569.02	1873.24	1939.43	1293.26	2967.92	3503.74	3764.37	5.14183	2.34487	0.219019	10.7063	9.51e-27		0.905968	-0.140532	0.185056	-0.759403	0.447612
677	UMAG_00947	939.116	955.875	912.764	1260.4	1186.15	1215.29	1085.46	1044.61	895.016	712.799	879.631	762.49	0.643098	-0.653463	0.140621	-4.64699	3.37e-06		1.0774	0.109976	0.124217	0.885355	0.375965
678	UMAG_00948	852.323	874.337	862.638	929.904	878.594	989.347	851.101	904.429	908.702	1092.64	980.653	1063.76	1.12124	0.150261	0.127768	1.17605	0.239576		1.02894	0.039376	0.0948004	0.415357	0.677881
679	UMAG_00949	1446.22	1180.42	1360.4	1174.66	932.76	1002.64	1746.61	1579.39	982.602	2971.75	3103.35	2377.75	2.71791	1.42543	0.176486	8.07669	6.65e-16		1.08065	0.114045	0.234582	0.486163	0.626852
680	UMAG_00950	942.041	888.136	1001.36	1012.53	964.893	1101.49	1263.08	1208.79	1004.5	665.917	863.615	666.32	0.713191	-0.504497	0.167618	-3.00979	0.00261424		1.22773	0.297643	0.140255	2.12216	0.033824
681	UMAG_00952	1018.11	855.521	1088.79	678.136	560.023	765.892	1045.17	953.395	825.222	1405.5	1151.9	1121.66	1.83581	0.859811	0.187004	4.59782	4.27e-06		0.953203	-0.0682164	0.159486	-0.427727	0.66885
682	UMAG_00955	18940.3	20035.7	20301.1	31591.8	23330.9	20517.9	13171.1	15777.6	22135.9	22628.7	14580.4	14288.1	0.682619	-0.568127	0.256579	-2.21424	0.0268125		0.861792	-0.218038	0.197018	-1.10669	0.268428
683	UMAG_00956	760.654	727.569	776.374	586.938	862.987	758.416	945.668	907.309	688.369	509.962	624.612	522.065	0.750173	-0.427617	0.193895	-2.20541	0.0274255		1.12221	0.169242	0.162511	1.04142	0.297682
684	UMAG_00957	3728.18	4490.86	3969.3	4854.52	4584.85	4772.29	4087.75	3951.84	4696.78	3331.5	3784.63	3538.66	0.749722	-0.430939	0.114519	-3.76302	0.000167873		1.04496	0.0617296	0.123405	0.500221	0.61692
685	UMAG_00958	1968.92	2004.58	2151.93	3079.67	1981.2	2598.38	1641.35	1795.42	1941.94	5125.45	2452.86	2415.04	1.30474	0.365024	0.330748	1.10363	0.269753		0.878094	-0.190389	0.108027	-1.76242	0.0779977
686	UMAG_00961	54079.6	53482.6	53384.5	44781.9	44799.1	42691.4	45871.5	50335	48110.6	21927.4	23520.9	24337.9	0.527594	-0.937025	0.104415	-8.97403	2.86e-19		0.896676	-0.15839	0.0781022	-2.02799	0.0425614
687	UMAG_00963	1127.33	1105.15	1087.62	1176.22	1405.57	1288.39	1105.2	1101.25	988.076	826.655	816.8	880.249	0.65209	-0.629696	0.127353	-4.94448	7.63e-07		0.962177	-0.0542253	0.104892	-0.516964	0.605181
688	UMAG_00964	6155.45	4682.79	5645.62	2062.47	3029.63	3193.99	5575.33	5363.21	4625.62	4696.82	4353.8	4080.35	1.5847	0.651421	0.197388	3.3002	0.000966161		0.944206	-0.0833362	0.153202	-0.543964	0.586466
689	UMAG_00965	277.931	383.855	289.1	268.137	250.633	265.819	328.106	309.157	403.715	1778.65	2367.86	2885.1	8.96214	3.14901	0.214427	14.6857	7.96e-49		1.09474	0.127761	0.192574	0.66344	0.507049
690	UMAG_00966	712.87	692.445	712.259	777.128	753.736	679.501	773.803	759.451	682.895	320.52	447.207	418.045	0.53646	-0.914872	0.181328	-5.04541	4.53e-07		1.04655	0.0676823	0.112707	0.600515	0.548163
691	UMAG_00967	45438.4	40569.5	44309.3	40333.5	40766.9	38061.2	37965.7	41310.9	40119.7	63236.2	40496.3	47750.3	1.27124	0.331253	0.192899	1.71723	0.0859366		0.916198	-0.127594	0.0938108	-1.36012	0.173793
692	UMAG_00968	49.7351	89.0645	75.7723	56.1216	43.1493	53.1639	64.9633	50.8861	84.8487	73.6718	93.6301	59.8609	1.49023	0.549821	0.289322	1.90037	0.0573839		0.935342	-0.101317	0.32534	-0.31142	0.755482
693	UMAG_00970	169.684	234.578	185.351	550.303	364.474	349.719	180.91	175.701	366.765	97.5912	174.941	145.236	0.330383	-1.61896	0.294817	-5.4914	3.99e-08		1.22687	0.285496	0.31989	0.892483	0.372134
694	UMAG_00971	173.585	203.218	131.727	104.449	140.465	113.804	218.737	196.824	234.018	178.917	189.724	211.966	1.61857	0.684744	0.201549	3.39741	0.000680267		1.27737	0.351234	0.207038	1.69647	0.0897964
695	UMAG_00975	7083.84	9153.57	6966.38	6031.51	6548.6	7582.5	7405.81	7607	8029.15	4107.44	4095.09	4320.78	0.621115	-0.701392	0.136089	-5.15391	2.55e-07		0.993025	-0.0108839	0.140207	-0.0776274	0.938124
696	UMAG_00978	1181.94	1585.6	1185.54	784.143	1008.96	911.262	1143.02	1278.87	1176.93	1448.56	1277.56	1357.17	1.50989	0.582097	0.145873	3.99045	6.59e-05		0.910386	-0.134889	0.158024	-0.853595	0.393329
697	UMAG_00980	445.665	417.725	444.142	747.509	594.91	619.691	551.777	548.226	468.036	484.129	484.166	450.429	0.72306	-0.484971	0.160745	-3.01703	0.00255266		1.19924	0.264846	0.133463	1.98442	0.0472096
698	UMAG_00981	517.83	371.311	449.971	267.357	348.867	255.851	490.925	503.101	339.395	207.621	155.229	197.247	0.642256	-0.647183	0.211052	-3.06646	0.00216611		0.99575	-0.0038312	0.219336	-0.0174673	0.986064
699	UMAG_00982	5903.85	6432.71	6145.71	4731.36	6349.38	4945.07	5572.04	6008.4	6443.02	6251.58	5245.75	5906.6	1.08599	0.106567	0.163598	0.651396	0.514791		0.975176	-0.0380018	0.0958921	-0.396297	0.691886
700	UMAG_00983	2310.24	2451.16	2430.54	1968.15	1958.25	2373.27	2372.39	2365.72	2425.03	2069.51	2187.99	2229.57	1.02975	0.0272761	0.139252	0.195877	0.844707		0.995996	-0.00660897	0.0788858	-0.083779	0.933232
701	UMAG_00984	1863.6	2792.36	2047.02	2800.62	2945.17	2639.09	2143.79	2361.88	2954.65	1902.07	3827.75	3411.09	1.09017	0.110733	0.265267	0.41744	0.676356		1.11299	0.152487	0.200894	0.759041	0.447828
702	UMAG_00985	1375.03	1134	1283.47	1010.97	1308.25	1157.98	1413.57	1640.84	1064.71	171.263	495.254	406.269	0.308521	-1.71024	0.353805	-4.83385	1.34e-06		1.08612	0.120462	0.193948	0.621104	0.534531
703	UMAG_00986	3990.51	4277.6	4236.25	4347.09	4323.2	4444.17	3706.2	4042.09	4429.92	3158.32	3216.69	3163.79	0.727351	-0.474189	0.0934391	-5.07484	3.88e-07		0.973916	-0.040297	0.103861	-0.387989	0.698024
704	UMAG_00987	4805.78	4038.01	4237.42	2961.97	3042.49	2833.47	3785.96	3890.39	3733.34	1604.51	1663.17	1742.83	0.566933	-0.833094	0.106642	-7.8121	5.62e-15		0.87222	-0.198519	0.108849	-1.8238	0.068183
705	UMAG_00988	2454.57	2840.03	2480.67	1883.97	2378.72	2399.02	2333.74	2697.92	2568.72	2022.63	1930.51	2017.61	0.896277	-0.171094	0.142972	-1.1967	0.231425		0.977509	-0.0335676	0.115664	-0.290217	0.77165
706	UMAG_00989	899.133	802.835	782.203	1303.27	1221.03	1297.53	870.837	863.144	1016.82	1053.41	1039.79	1020.58	0.814734	-0.311082	0.111656	-2.78607	0.00533508		1.10733	0.142103	0.125999	1.12781	0.2594
707	UMAG_00990	692.391	751.403	643.481	874.562	816.165	951.966	717.063	650.958	771.849	816.13	927.678	991.139	1.03491	0.0340195	0.150092	0.226658	0.820689		1.0252	0.0333509	0.125776	0.265162	0.790885
708	UMAG_00991	1339.92	1327.19	1236.84	2185.62	1574.49	1647.25	1180.03	1215.51	1167.35	1513.62	1312.05	1226.66	0.74941	-0.43339	0.192178	-2.25515	0.0241237		0.912638	-0.132359	0.0936741	-1.41297	0.157664
709	UMAG_00992	1621.75	1918.02	1360.4	2027.39	1266.02	1493.57	1391.37	1383.53	1513.59	2089.6	2160.89	1750.69	1.25364	0.307674	0.221082	1.39167	0.164021		0.875168	-0.193509	0.153931	-1.25712	0.208711
710	UMAG_00995	957.644	721.297	910.433	1018.76	975.91	928.706	882.349	977.398	877.226	748.199	894.414	998.008	0.903277	-0.161594	0.161622	-0.999828	0.317394		1.057	0.0780772	0.153152	0.509803	0.610189
711	UMAG_00996	1160.49	1067.52	1135.42	1712.49	1424.85	1489.42	1168.52	1175.18	1152.3	1324.18	1127.26	1197.22	0.788599	-0.358414	0.148712	-2.41013	0.015947		1.03942	0.0545416	0.0945465	0.576876	0.564024
712	UMAG_00997	2698.37	2607.96	2680.01	2614.33	2693.62	2715.51	2675.83	2585.59	2865.69	3196.59	3139.07	2922.39	1.15387	0.191706	0.101741	1.88425	0.0595307		1.01763	0.0228437	0.0849996	0.26875	0.788122
713	UMAG_00998	1098.07	979.709	1106.27	1556.59	1069.55	1313.31	1020.5	1031.16	1264.52	3436.74	2991.24	2810.52	2.34512	1.2119	0.193158	6.27412	3.52e-10		1.0415	0.0537559	0.134266	0.400368	0.688885
714	UMAG_01001	1280.44	1013.58	1279.97	952.508	1047.52	1168.77	1257.33	1268.31	1096.19	959.647	962.173	1136.38	0.965095	-0.0649026	0.153419	-0.423042	0.672265		1.01339	0.018877	0.149549	0.126226	0.899553
715	UMAG_01004	566.59	697.463	602.681	1197.26	1003.45	981.87	518.061	594.312	765.006	686.966	576.565	509.308	0.557044	-0.860264	0.180339	-4.77026	1.84e-06		1.0057	0.0033112	0.183397	0.0180548	0.985595
716	UMAG_01005	57868.3	70874	62102.9	66533.7	51044.7	49143.4	50502.8	59385.1	87403.7	32446.2	56949.3	53180	0.85517	-0.241486	0.255056	-0.946797	0.343742		1.03378	0.0446564	0.215008	0.207696	0.835466
717	UMAG_01006	2233.2	2699.53	2365.26	4542.73	3295.88	3126.7	2334.57	2151.62	2752.11	4949.41	6004.65	4309.98	1.39203	0.45999	0.217047	2.11931	0.0340645		0.991819	-0.0140854	0.139668	-0.100849	0.91967
718	UMAG_01007	2050.84	2239.16	1975.91	3254.27	2857.04	3030.34	1701.38	1871.27	2516.72	1881.98	2833.54	2467.05	0.785698	-0.363667	0.191258	-1.90144	0.0572442		0.971825	-0.0450527	0.171196	-0.263164	0.792424
719	UMAG_01008	1456.95	1135.26	1473.48	1179.33	967.647	1191.2	1625.73	1651.4	1178.3	449.685	731.793	667.302	0.553828	-0.869406	0.227158	-3.82732	0.000129544		1.09586	0.132951	0.192993	0.688887	0.490894
720	UMAG_01009	19321.6	13196.6	18847.5	10307.7	8178.18	9091.85	18823.7	19768.8	11888.4	5347.42	8053.42	6874.19	0.735197	-0.459917	0.201629	-2.28101	0.022548		0.982775	-0.024448	0.245327	-0.0996548	0.920618
721	UMAG_01010	2405.81	2772.29	2506.31	1482.55	2157.47	1897.29	2542.61	2648	2894.43	2428.3	2536.64	2554.39	1.35794	0.429356	0.168872	2.54249	0.0110066		1.05214	0.0716702	0.106425	0.673436	0.50067
722	UMAG_01011	553.912	605.889	549.057	572.908	705.997	669.533	665.257	618.314	593.941	483.172	593.812	514.215	0.816654	-0.306729	0.159236	-1.92626	0.0540722		1.09869	0.138668	0.118299	1.17218	0.241125
723	UMAG_01012	2064.49	1712.3	2079.66	2093.65	2060.15	2316.78	2383.08	2144.9	1654.55	1802.57	1519.03	1499.47	0.745074	-0.439492	0.140088	-3.13727	0.00170532		1.05568	0.0790796	0.180413	0.438325	0.661151
724	UMAG_01013	3494.13	2891.46	3508.84	2735.15	3047.08	2820.18	3452.1	3354.64	3324.15	4974.28	4855.22	5011.63	1.72523	0.773007	0.0998383	7.74258	9.74e-15		1.0239	0.0326706	0.119492	0.273412	0.784537
725	UMAG_01014	190.164	169.348	190.013	156.673	188.205	161.984	226.96	186.262	109.482	152.127	343.721	287.528	1.54555	0.61341	0.31187	1.96688	0.049197		0.951194	-0.0623486	0.283516	-0.219912	0.825939
726	UMAG_01016	1030.78	1047.45	1079.46	630.589	748.228	789.151	928.399	1004.28	994.919	1059.15	883.326	969.55	1.34321	0.412721	0.154379	2.67343	0.00750795		0.927131	-0.110866	0.0957353	-1.15805	0.246844
727	UMAG_01017	1616.88	1892.93	1771.9	2494.29	1476.26	1767.7	1125.76	1269.27	2388.08	5040.3	3472.94	4654.43	2.29472	1.18008	0.252983	4.66464	3.09e-06		0.905597	-0.148862	0.278911	-0.533726	0.593531
728	UMAG_01018	3809.12	6031.3	3806.1	4714.21	6589	5049.74	3304.08	3803.02	4689.94	2032.19	2690.63	2483.74	0.440689	-1.19441	0.190004	-6.28625	3.25e-10		0.864472	-0.2118	0.227893	-0.929383	0.352691
729	UMAG_01021	3321.52	1795.09	3174.27	1300.15	1211.85	1272.61	2391.31	2621.12	1829.72	2122.13	1866.44	1846.86	1.54188	0.609355	0.124988	4.8753	1.09e-06		0.82526	-0.277484	0.264045	-1.0509	0.293306
730	UMAG_01022	7760.63	7744.85	7613.36	3425.76	9639.75	4530.56	8481.41	8670.8	7142.34	5173.29	4128.35	4672.09	0.79414	-0.339809	0.351752	-0.966047	0.334021		1.05086	0.0717885	0.117271	0.612161	0.540431
731	UMAG_01023	12397.7	10537.2	11815.8	4372.81	7048.95	5941.89	11326.6	11884.3	9790.44	4488.24	4107.41	6375.67	0.862222	-0.22477	0.245985	-0.913757	0.360844		0.949661	-0.0748556	0.13101	-0.571371	0.567748
732	UMAG_01024	29.2559	0	36.1375	3.11787	4.59036	4.98411	27.1366	17.2821	1.36853	0.956777	0	0.981326	0.152699	-2.64057	1.39983	-1.88635	0.0592476		0.700179	-0.501263	1.23139	-0.407072	0.683955
733	UMAG_01025	8018.08	304.826	7895.47	622.014	155.154	618.861	5274.36	6175.46	265.494	199.966	144.141	112.852	0.327328	-1.63405	0.481249	-3.39543	0.000685207		0.722348	-0.465815	1.45425	-0.320314	0.748731
734	UMAG_01026	565.615	524.352	591.024	809.866	526.055	621.353	553.421	605.833	576.15	578.85	714.546	537.767	0.935568	-0.115243	0.22559	-0.510852	0.609455		1.03237	0.0441167	0.117797	0.374515	0.708021
735	UMAG_01027	1041.51	891.899	1003.69	1262.74	1221.95	1357.34	1036.95	1071.49	930.598	1168.22	1037.32	1004.88	0.835607	-0.274148	0.13101	-2.09257	0.0363876		1.0347	0.0493065	0.126626	0.389388	0.696989
736	UMAG_01030	1262.88	1155.33	1233.34	1135.68	1532.26	1277.59	1385.61	1350.88	1224.83	1422.73	1309.59	1296.33	1.02106	0.0177738	0.154105	0.115335	0.90818		1.08483	0.117952	0.110092	1.0714	0.28399
737	UMAG_01031	709.944	657.321	697.105	803.63	845.543	804.104	720.352	822.819	608.994	620.948	724.402	640.806	0.809593	-0.320478	0.128763	-2.4889	0.0128139		1.04253	0.0621288	0.15423	0.402833	0.687071
738	UMAG_01032	1314.57	1337.22	1372.06	1611.94	1718.63	1711.21	1249.1	1248.15	1326.1	1321.31	1434.02	1380.73	0.820356	-0.300361	0.107538	-2.79308	0.00522093		0.950174	-0.0758194	0.0872935	-0.868558	0.385089
739	UMAG_01033	1021.03	1108.92	978.045	1552.7	1526.75	1403.86	1025.43	1046.53	1068.82	918.506	1151.9	1027.45	0.690974	-0.548917	0.144138	-3.80826	0.000139946		1.01055	0.0142546	0.100198	0.142264	0.886872
740	UMAG_01037	314.014	331.169	326.404	314.905	299.291	279.11	311.659	318.758	299.707	697.49	686.21	669.264	2.29817	1.18498	0.132594	8.93688	4e-19		0.957326	-0.0603829	0.126838	-0.476063	0.63403
741	UMAG_01038	1283.36	1368.58	1299.79	3324.43	1838.9	2217.1	1064.9	1140.62	1517.7	5183.82	3516.06	4118.62	1.73682	0.777526	0.269211	2.88817	0.0038749		0.942174	-0.0905432	0.160332	-0.564723	0.572262
742	UMAG_01040	1235.58	702.481	1248.49	2475.59	2140.02	2099.97	1243.35	1278.87	956.6	1167.27	1076.75	840.996	0.459381	-1.13861	0.177976	-6.39755	1.58e-10		1.09172	0.126076	0.254014	0.496336	0.619657
743	UMAG_01042	1617.85	1881.64	1502.62	1207.39	1076.9	1197.02	1724.4	1580.35	1423.27	736.718	1065.66	998.008	0.804406	-0.330116	0.187931	-1.75658	0.07899		0.945204	-0.079761	0.142449	-0.559926	0.57553
744	UMAG_01045	1444.27	1226.83	1248.49	1519.96	1633.25	1500.22	1423.44	1397.93	1200.2	1239.03	1331.77	1330.68	0.838408	-0.268554	0.110542	-2.42943	0.0151228		1.02601	0.0373803	0.13535	0.276174	0.782414
745	UMAG_01047	100.445	130.461	83.9323	123.935	106.496	114.635	100.323	98.8919	94.4283	142.56	150.301	139.348	1.25254	0.306051	0.189876	1.61185	0.106994		0.932679	-0.0948847	0.234673	-0.404327	0.685972
746	UMAG_01048	4502.49	4159.69	4302.7	2693.06	3106.75	2859.22	4294.15	4016.16	4536.67	6872.53	6088.42	7043.96	2.31029	1.19463	0.124456	9.59882	8.09e-22		0.990907	-0.0153217	0.0925288	-0.165589	0.868481
747	UMAG_01049	839.645	844.231	857.975	1550.36	1549.7	1208.65	664.434	718.166	844.381	4813.54	470.615	292.435	1.29426	0.354151	1.15163	0.307521	1		0.876126	-0.196292	0.127579	-1.53859	0.123904
748	UMAG_01050	2764.69	1482.74	2924.81	1108.4	1396.39	1171.27	2898.68	2580.79	1453.38	2358.45	2332.13	2376.77	1.92254	0.930365	0.132706	7.01073	2.37e-12		0.966623	-0.0479484	0.328978	-0.14575	0.884119
749	UMAG_01051	90.6934	95.3366	95.5896	74.8288	58.7565	49.0105	78.1204	85.4503	169.697	90.8938	80.0784	70.6555	1.32329	0.386161	0.276363	1.3973	0.162324		1.1834	0.224972	0.332043	0.67754	0.498064
750	UMAG_01052	4548.32	5672.53	4613.95	10031	5446	4817.15	4919.94	4931.15	7420.15	1911.64	4783.76	3170.66	0.486154	-1.05897	0.384224	-2.75613	0.0058489		1.16424	0.216264	0.198851	1.08757	0.276786
751	UMAG_01054	18657.5	17682.4	20045.8	30559	29793.2	29924.6	15015.6	17449.1	21495.4	31265.5	29539.1	34688.9	1.05779	0.0663708	0.117578	0.564485	0.572424		0.956982	-0.0663024	0.156219	-0.424419	0.67126
752	UMAG_01055	845.497	1080.06	850.981	2234.73	1118.21	1229.41	581.38	684.562	1165.98	8954.47	3358.37	2617.2	3.25816	1.68289	0.459928	3.65904	0.000253166		0.875884	-0.19715	0.269206	-0.732339	0.463961
753	UMAG_01058	213.568	274.72	222.654	208.897	243.289	206.01	281.233	251.55	228.544	246.848	234.075	233.556	1.08551	0.106273	0.15968	0.665541	0.505704		1.07087	0.106515	0.178121	0.597991	0.549846
754	UMAG_01059	4555.15	4458.24	4546.34	3059.41	3088.39	3513.8	4668.31	4701.69	4195.9	3890.25	2767.02	3051.92	1.00493	-0.00784628	0.175765	-0.0446406	0.964394		1.00046	0.00068438	0.0954389	0.00717086	0.994279
755	UMAG_01060	21483.6	24731.1	21401.6	10903.2	16416	12113.9	22297.2	22224.8	21834.8	29618	30950.9	34394.5	2.40822	1.25646	0.186196	6.74804	1.5e-11		0.981373	-0.02769	0.0977305	-0.28333	0.776924
756	UMAG_01061	96.5446	148.023	103.75	162.129	156.072	179.428	104.435	121.935	175.171	221.972	213.132	198.228	1.2727	0.331861	0.170481	1.94662	0.05158		1.1528	0.197165	0.281847	0.699548	0.484209
757	UMAG_01062	3998.31	5835.61	3865.55	2709.43	3922.92	3296.99	4155.18	4380.05	3762.08	963.474	2370.32	2092.19	0.54646	-0.883484	0.328355	-2.69063	0.00713164		0.897649	-0.154989	0.190154	-0.81507	0.415032
758	UMAG_01063	3670.65	2648.1	3881.87	3875.51	2767.07	3335.2	3193.89	3374.81	2879.38	8796.6	7481.79	6497.36	2.28265	1.17319	0.197399	5.94326	2.79e-09		0.926226	-0.111535	0.179383	-0.621771	0.534093
759	UMAG_01064	1141.96	1333.46	1089.95	930.683	1357.83	1232.74	1114.24	1194.38	1294.63	1400.72	1378.58	1408.2	1.18921	0.238026	0.172568	1.37931	0.167798		1.01063	0.0133475	0.127978	0.104296	0.916935
760	UMAG_01065	236.973	171.857	213.328	168.365	182.696	205.179	257.386	242.909	156.012	147.344	147.837	108.927	0.726499	-0.477922	0.210887	-2.26625	0.0234363		1.05489	0.0823163	0.251229	0.327654	0.743173
761	UMAG_01067	5396.75	4577.41	5357.68	3060.97	3351.88	3461.47	4977.5	5078.05	4678.99	5757.88	5466.28	6016.51	1.74601	0.790067	0.113089	6.98622	2.82e-12		0.961042	-0.0582463	0.114583	-0.508334	0.611219
762	UMAG_01070	4768.72	6273.4	4359.82	5024.44	7597.04	4817.15	4265.37	4771.77	4499.72	1121.34	3070.08	3033.28	0.414293	-1.28172	0.375029	-3.41767	0.000631608		0.878906	-0.186425	0.164056	-1.13635	0.255811
763	UMAG_01072	436.889	505.535	461.628	666.444	587.565	634.644	370.866	362.924	503.618	363.575	272.267	274.771	0.482149	-1.06674	0.180197	-5.91988	3.22e-09		0.881312	-0.188951	0.172837	-1.09323	0.274294
764	UMAG_01073	865.976	708.753	814.843	718.668	884.102	931.199	847.812	981.238	636.365	118.64	255.019	263.977	0.251635	-2.00513	0.308161	-6.50677	7.68e-11		1.03174	0.046893	0.197665	0.237234	0.812475
765	UMAG_01074	1740.73	1228.09	1741.6	1293.91	1066.8	1218.62	1776.21	1529.46	1301.47	2349.84	2394.96	2193.26	1.93837	0.938195	0.138956	6.75172	1.46e-11		0.978077	-0.0319811	0.199667	-0.160172	0.872745
766	UMAG_01075	2427.27	2210.3	2720.81	2795.17	2791.85	2870.02	2318.94	2464.62	2367.55	2413.95	2465.18	2621.12	0.886865	-0.187835	0.104149	-1.80352	0.0713067		0.971832	-0.0425529	0.118673	-0.358573	0.719914
767	UMAG_01076	404.707	600.872	421.993	897.946	806.066	749.278	434.185	401.328	511.829	863.013	986.812	922.446	1.13002	0.160181	0.144192	1.11089	0.266617		0.9438	-0.085034	0.201863	-0.421247	0.673575
768	UMAG_01077	872.802	405.181	902.273	3292.47	2245.6	3236.35	770.514	637.517	468.036	741.502	1251.69	827.258	0.32144	-1.65563	0.262728	-6.30171	2.94e-10		0.86048	-0.216522	0.328563	-0.658996	0.509898
769	UMAG_01079	36.0823	56.4493	36.1375	36.6349	49.5758	42.365	43.5829	39.3647	65.6893	44.9685	60.3668	77.5247	1.4222	0.497988	0.320975	1.55149	0.120785		1.15519	0.197081	0.350086	0.56295	0.573469
770	UMAG_01080	2661.32	2794.87	2536.62	194.087	351.621	236.745	2005.64	2314.84	2784.95	230.583	213.132	627.067	1.36849	0.445286	0.435009	1.02362	0.306013		0.888978	-0.173091	0.14652	-1.18135	0.237464
771	UMAG_01081	1439.39	1172.89	1361.57	1163.74	1195.33	1236.89	1531.98	1405.61	1268.62	1202.67	1008.99	998.99	0.892847	-0.177825	0.135093	-1.31632	0.188067		1.05847	0.0819667	0.14138	0.579763	0.562074
772	UMAG_01082	799.662	634.741	770.546	926.006	917.153	755.093	1011.45	914.03	687	835.266	1171.61	1067.68	1.18332	0.227817	0.187977	1.21195	0.225533		1.18483	0.246387	0.193991	1.2701	0.204051
773	UMAG_01083	488.574	451.595	526.909	476.254	480.151	551.575	595.36	503.101	514.566	437.247	434.887	438.653	0.869233	-0.217116	0.13945	-1.55695	0.119483		1.09948	0.137757	0.140137	0.983021	0.325597
774	UMAG_01084	550.987	609.653	491.937	668.782	621.534	594.771	621.674	630.796	598.046	575.023	691.138	707.536	1.04701	0.0505064	0.153696	0.328613	0.742448		1.11978	0.16441	0.129356	1.27099	0.203733
775	UMAG_01085	908.885	915.734	933.747	661.767	698.652	644.612	1011.45	1088.77	848.487	836.223	1074.28	1096.14	1.49955	0.570113	0.162027	3.51863	0.000433775		1.06901	0.09854	0.136917	0.719704	0.471707
776	UMAG_01087	2946.07	2651.86	2969.11	2288.51	2154.71	2292.69	3113.3	3035.89	2653.57	3729.52	3485.26	3894.88	1.64932	0.706874	0.114366	6.18082	6.38e-10		1.02751	0.0392417	0.119524	0.328315	0.742673
777	UMAG_01088	2197.12	2303.13	2287.16	3252.71	3304.14	4219.88	2074.71	2204.43	2425.03	4791.54	4743.11	4760.41	1.32647	0.392614	0.15263	2.57232	0.010102		0.987736	-0.0204165	0.0985745	-0.207117	0.835918
778	UMAG_01089	1948.45	1974.47	2104.14	1724.96	1642.43	1984.51	1743.32	1914.47	2033.63	2408.21	2386.34	2762.43	1.41202	0.482797	0.146458	3.29648	0.000979037		0.944312	-0.0853061	0.103702	-0.822608	0.410731
779	UMAG_01090	1657.84	1165.36	1523.61	1569.07	1311.92	1189.54	1593.66	1445.93	1337.05	6449.63	2393.73	1521.06	2.54621	1.3305	0.454199	2.92932	0.00339704		1.00686	0.00897568	0.172749	0.051958	0.958562
780	UMAG_01091	3283.49	2526.42	3025.06	1526.2	1996.8	2250.33	3000.64	2964.84	2444.19	2426.39	2186.76	2195.23	1.17928	0.224555	0.179677	1.24977	0.211382		0.951861	-0.0713428	0.157449	-0.453117	0.650464
781	UMAG_01092	1835.32	1359.8	1767.24	984.466	978.664	1249.35	1472.77	1502.58	1275.47	1955.65	1500.55	1618.21	1.57959	0.644515	0.181025	3.56036	0.000370341		0.856612	-0.223767	0.16347	-1.36886	0.171044
782	UMAG_01093	4113.39	5049.08	4272.39	2726.57	2685.36	2880.82	3896.97	3904.79	5775.18	4008.89	4327.93	3694.69	1.45085	0.521562	0.1206	4.32474	1.53e-05		1.01058	0.0119891	0.190488	0.0629389	0.949815
783	UMAG_01094	1629.56	1547.97	1649.5	1411.61	1581.84	1661.37	1652.04	1682.12	1512.22	1788.22	1640.99	1632.93	1.0875	0.107072	0.125022	0.856427	0.391762		1.00401	0.0061706	0.101367	0.060874	0.95146
784	UMAG_01096	3300.07	4055.57	3325.82	3198.15	3692.48	4490.69	3515.42	3712.77	3324.15	3852.94	3448.3	3862.5	0.980883	-0.0418779	0.1691	-0.247652	0.804404		0.987911	-0.0171591	0.127837	-0.134226	0.893224
785	UMAG_01099	1033.71	1037.41	1034	2467.01	2229.99	2126.56	896.329	997.56	1001.76	6436.24	763.825	671.227	1.15355	0.187585	1.00236	0.187143	1		0.93254	-0.10346	0.100164	-1.03291	0.301648
786	UMAG_01100	220.395	230.815	174.859	106.007	153.318	115.465	186.667	220.827	162.855	376.97	312.922	349.352	2.77286	1.4631	0.203151	7.20203	5.93e-13		0.910999	-0.129646	0.202527	-0.640142	0.52208
787	UMAG_01101	386.178	617.179	383.524	433.383	587.565	490.105	433.363	450.294	436.56	779.773	726.866	725.2	1.47701	0.551028	0.159207	3.46108	0.000538015		0.951932	-0.0691037	0.217886	-0.317155	0.751126
788	UMAG_01102	2605.73	2236.65	2509.81	892.489	1507.47	1443.73	2560.7	2560.63	2126.69	1744.2	1549.83	1881.2	1.34642	0.417961	0.227635	1.8361	0.0663433		0.985832	-0.0203527	0.134706	-0.15109	0.879905
789	UMAG_01103	12141.2	13648.2	12253	14763.9	14584.5	14791.2	12650.6	11939	13849.5	12749	11581.8	11780.8	0.818125	-0.304494	0.100359	-3.03404	0.00241303		1.01043	0.013456	0.103129	0.130476	0.896189
790	UMAG_01104	271.105	482.955	303.089	349.201	379.163	420.327	360.998	346.602	400.978	425.766	404.088	438.653	1.10431	0.129737	0.147289	0.880832	0.378409		1.04865	0.0693592	0.240962	0.287842	0.773467
791	UMAG_01105	2625.23	2729.64	2615.89	2249.54	2662.41	2718.83	2601	2459.82	2969.7	3437.7	3269.66	3580.86	1.34825	0.417637	0.129375	3.2281	0.00124616		1.0075	0.00814342	0.106207	0.0766748	0.938882
792	UMAG_01107	1003.48	977.201	996.697	1898.78	1621.31	1700.41	933.333	960.116	1029.13	1316.52	1336.69	1368.95	0.770455	-0.392144	0.129152	-3.0363	0.00239497		0.981596	-0.0303155	0.095247	-0.318283	0.75027
793	UMAG_01110	2799.79	2871.39	2585.58	3338.46	2999.34	2870.85	2969.4	2896.67	2958.75	1684.88	2674.62	2186.39	0.710843	-0.507953	0.20456	-2.48315	0.0130227		1.0688	0.0951371	0.0868754	1.0951	0.273474
794	UMAG_01111	852.323	521.843	690.11	466.121	463.626	422.819	860.969	842.982	488.564	337.742	375.753	303.23	0.7517	-0.428821	0.154071	-2.78327	0.00538134		1.06212	0.0887872	0.27817	0.319183	0.749588
795	UMAG_01112	157.007	149.277	165.533	112.243	66.1011	65.6242	142.261	158.419	157.381	365.489	272.267	338.557	4.0018	1.98052	0.277841	7.12825	1.02e-12		0.970844	-0.0473696	0.168059	-0.281863	0.778048
796	UMAG_01113	361.798	228.306	367.204	122.376	232.272	142.878	381.556	354.283	198.436	141.603	170.013	194.303	1.01687	0.0160983	0.290208	0.0554716	0.955763		0.97594	-0.0313135	0.305144	-0.102619	0.918266
797	UMAG_01114	415.434	297.3	448.805	161.35	156.072	140.386	319.882	349.482	166.96	692.706	439.815	385.661	3.3162	1.71451	0.260479	6.58216	4.64e-11		0.720014	-0.468666	0.307195	-1.52563	0.127102
798	UMAG_01115	2370.71	1491.52	2240.53	2979.9	2097.79	2482.92	1911.07	1953.84	1798.24	5517.73	3055.3	3813.43	1.63829	0.694683	0.259221	2.67988	0.00736476		0.927967	-0.109544	0.196993	-0.55608	0.578156
799	UMAG_01116	1775.84	1688.46	1746.26	2177.05	1840.73	1799.27	1822.26	1685	1695.6	2219.72	2362.93	2088.26	1.14679	0.181326	0.143851	1.26051	0.207484		0.998524	-0.00248066	0.0923731	-0.0268548	0.978576
800	UMAG_01117	9498.43	1905.48	8148.43	768.554	749.146	488.443	7063.73	6465.42	1141.35	777.859	890.718	592.721	1.12719	0.157212	0.246661	0.63736	0.52389		0.750319	-0.411595	0.935707	-0.439876	0.660027
801	UMAG_01120	1026.88	943.331	987.371	618.897	651.83	725.189	910.308	980.278	905.965	1293.56	1149.43	1282.59	1.86661	0.886445	0.135493	6.54237	6.06e-11		0.945552	-0.0816868	0.10408	-0.784849	0.432542
802	UMAG_01121	3734.03	3637.85	3744.31	1783.42	2252.95	2173.07	3906.84	3793.42	3084.66	2612.96	2396.19	2531.82	1.21444	0.267297	0.138422	1.93103	0.0534793		0.970199	-0.0429115	0.131352	-0.32669	0.743902
803	UMAG_01122	799.662	781.51	834.66	1093.59	885.02	987.685	700.616	707.605	892.279	1754.73	1591.71	1721.25	1.70842	0.756374	0.145487	5.19891	2e-07		0.95226	-0.0762556	0.137385	-0.555049	0.578861
804	UMAG_01123	2386.31	2089.88	2489.99	1505.15	1585.51	1905.59	2305.78	2329.24	2143.11	2548.85	2281.62	2485.7	1.46433	0.535751	0.147847	3.62368	0.000290446		0.973006	-0.0401161	0.116732	-0.343661	0.731101
805	UMAG_01126	1378.93	1354.78	1269.48	654.752	1086.08	829.024	1486.75	1353.76	1256.31	1665.75	1898.47	1768.35	2.07505	1.04224	0.206809	5.03962	4.66e-07		1.02339	0.0344913	0.116287	0.296606	0.766768
806	UMAG_01128	571.466	551.949	632.99	385.836	414.968	394.576	560.822	548.226	439.297	464.993	481.702	396.456	1.12362	0.15268	0.146598	1.04149	0.297649		0.881542	-0.178033	0.15415	-1.15493	0.248118
807	UMAG_01129	2235.15	2107.44	2123.95	1260.4	1755.35	1826.68	2057.44	2267.79	1909.09	1483	1504.24	1788.96	0.986324	-0.0321809	0.191794	-0.167789	0.866749		0.964089	-0.0525897	0.112643	-0.46687	0.640593
808	UMAG_01130	75.0902	105.372	79.2694	99.7717	110.169	103.005	83.8766	62.4075	125.904	50.7092	44.3511	54.9543	0.479363	-1.06848	0.234724	-4.55206	5.31e-06		1.04796	0.0560231	0.315927	0.177329	0.85925
809	UMAG_01131	1314.57	1826.45	1416.36	887.033	1029.16	976.886	1389.72	1439.21	1746.24	1827.44	1737.09	2095.13	1.95628	0.955161	0.13975	6.83479	8.21e-12		1.00391	0.00373982	0.171521	0.0218038	0.982604
810	UMAG_01133	5174.4	5079.18	5090.73	1906.58	3536.41	3406.64	4955.3	5051.17	4741.94	5625.85	4738.18	4721.16	1.70461	0.757987	0.250582	3.02491	0.00248708		0.961165	-0.0575756	0.0790447	-0.728393	0.466373
811	UMAG_01134	3960.28	2178.94	3822.42	482.49	985.09	602.247	3682.35	3336.4	1646.34	801.779	542.069	1066.7	1.16461	0.211825	0.331068	0.639824	0.522287		0.869845	-0.199602	0.338833	-0.589088	0.555802
812	UMAG_01136	14694.3	13342.1	12726.2	3944.88	5309.2	11469.3	7966.63	11248.7	14006.9	175.09	252.555	243.369	0.0323796	-4.96372	0.381642	-13.0062	1.13e-38		0.815016	-0.298428	0.209653	-1.42344	0.15461
813	UMAG_01138	619.251	584.564	606.178	529.258	815.247	618.03	752.423	659.599	639.102	675.484	656.643	663.376	1.0168	0.0130798	0.190565	0.0686368	0.945279		1.13322	0.182003	0.124572	1.46102	0.144009
814	UMAG_01139	220.395	193.182	185.351	308.669	263.486	278.28	250.808	206.425	182.014	244.935	186.028	148.18	0.680997	-0.570224	0.231783	-2.46016	0.0138874		1.06732	0.0990398	0.193446	0.511976	0.608668
815	UMAG_01141	2328.77	2012.1	2438.7	2710.99	2428.3	2840.11	2193.95	2359	2196.49	1754.73	1585.55	1657.46	0.626331	-0.690459	0.130419	-5.29414	1.2e-07		0.995554	-0.00770371	0.119315	-0.0645663	0.948519
816	UMAG_01142	1745.6	1860.32	1813.87	1336.01	1784.73	1588.27	1744.14	1723.41	1848.88	1981.48	2142.41	1977.37	1.29566	0.36089	0.148939	2.42308	0.0153897		0.980928	-0.0293668	0.0854294	-0.343755	0.73103
817	UMAG_01143	20363.1	18368.6	18434.8	18254.3	18360.5	17257.5	16354.3	17558.6	14288.8	6855.3	10519.8	10804.4	0.52308	-0.948957	0.206458	-4.59637	4.3e-06		0.84318	-0.246271	0.124453	-1.97883	0.0478356
818	UMAG_01144	687.515	518.079	677.287	342.186	474.643	447.74	772.158	737.369	474.879	488.913	373.289	389.586	0.989894	-0.0258822	0.19947	-0.129755	0.89676		1.05392	0.0782767	0.232713	0.336365	0.736595
819	UMAG_01146	2328.77	983.473	2311.64	1210.51	919.907	1133.89	3149.48	2514.54	1118.09	1438.04	896.878	909.689	0.993964	-0.0256705	0.241394	-0.106343	0.91531		1.20595	0.271865	0.419273	0.648419	0.516714
820	UMAG_01148	3179.15	3592.69	3068.19	1589.33	1949.98	1791.79	3048.34	3026.28	2979.28	1317.48	1514.1	1471.99	0.807256	-0.322337	0.13799	-2.33594	0.0194945		0.92011	-0.12028	0.101227	-1.18822	0.234747
821	UMAG_01149	1877.26	891.899	1538.76	819.219	757.409	647.104	1548.43	1501.62	823.853	323.391	299.37	262.995	0.39832	-1.34357	0.171762	-7.82229	5.19e-15		0.899252	-0.152133	0.32992	-0.46112	0.644712
822	UMAG_01150	3750.61	5567.16	3908.68	3006.4	3347.29	3252.13	3656.03	4159.22	4740.58	879.278	810.64	859.641	0.265418	-1.92693	0.112036	-17.1992	2.69e-66		0.949297	-0.0764195	0.192464	-0.397058	0.691325
823	UMAG_01152	1482.3	1130.24	1557.41	1035.13	1118.21	1212.8	1626.55	1505.46	1101.66	730.977	784.768	842.959	0.700714	-0.527287	0.137128	-3.84521	0.000120451		1.01528	0.0228718	0.207553	0.110197	0.912253
824	UMAG_01153	2476.03	2643.08	2507.48	1486.44	2097.79	2459.66	2503.96	2576.95	2394.92	3058.81	3034.36	3408.14	1.57205	0.639866	0.209405	3.05564	0.00224583		0.980233	-0.028472	0.0884105	-0.322043	0.74742
825	UMAG_01154	2080.1	2354.56	1895.47	1472.41	2653.23	1949.62	2249.04	2118.02	2214.28	1443.78	1501.78	1748.72	0.772688	-0.382237	0.2331	-1.6398	0.101047		1.03968	0.055741	0.117644	0.473811	0.635635
826	UMAG_01156	588.044	630.978	616.67	1003.17	938.269	890.495	687.459	643.277	708.897	831.439	904.27	837.071	0.908488	-0.154457	0.126335	-1.2226	0.221482		1.1111	0.15076	0.106842	1.41105	0.158231
827	UMAG_01159	265.254	288.519	207.499	558.878	445.264	412.851	277.122	243.869	238.124	553.017	259.947	236.5	0.740627	-0.44949	0.342585	-1.31205	0.189502		0.997166	-0.000984615	0.183351	-0.00537012	0.995715
828	UMAG_01161	1912.36	1919.28	1796.39	1449.81	1474.42	1479.45	1861.73	1856.86	1836.56	1743.25	2052.47	1834.1	1.27843	0.339162	0.121974	2.7806	0.00542588		0.987053	-0.0193956	0.0843031	-0.230069	0.818038
829	UMAG_01162	1554.47	1438.83	1541.09	1692.22	1883.88	1861.57	1528.69	1573.63	1476.64	1504.05	2013.05	2127.51	1.03806	0.0400941	0.176626	0.226999	0.820424		1.00983	0.0135394	0.0952229	0.142186	0.886933
830	UMAG_01163	494.425	627.215	547.892	759.201	676.618	681.162	489.28	516.542	625.417	789.341	798.32	848.847	1.15094	0.187202	0.131052	1.42846	0.153161		0.977064	-0.0370651	0.159129	-0.232925	0.81582
831	UMAG_01164	158.957	191.928	195.842	226.825	190.041	220.962	208.047	159.379	209.385	368.359	330.169	338.557	1.62597	0.684807	0.164202	4.17051	3.04e-05		1.05502	0.0769297	0.193912	0.396725	0.69157
832	UMAG_01165	84.8422	47.6683	102.584	85.7413	61.5108	53.1639	97.8561	75.8491	61.5837	13.3949	23.4075	18.6452	0.276663	-1.88673	0.382805	-4.92869	8.28e-07		1.00083	0.00572539	0.34997	0.0163597	0.986947
833	UMAG_01166	1639.31	1625.74	1752.09	2473.25	2029.86	2330.07	1800.06	1703.25	1706.55	2301.05	2558.81	2321.82	1.051	0.055248	0.142677	0.387225	0.69859		1.03841	0.0541794	0.0925175	0.585612	0.558136
834	UMAG_01167	1573.97	1465.17	1641.34	1766.27	1570.82	1737.79	1427.55	1436.33	1498.54	1527.97	1296.04	1570.12	0.865858	-0.222783	0.143993	-1.54718	0.121819		0.932043	-0.103784	0.0961853	-1.079	0.280589
835	UMAG_01168	1934.79	1865.34	1956.09	1424.87	1704.86	1620.67	1755.65	1736.85	2132.16	1758.56	1564.61	2049.99	1.1311	0.165008	0.159725	1.03307	0.301569		0.977146	-0.037082	0.118741	-0.312293	0.754818
836	UMAG_01169	2215.65	1836.48	2290.65	1806.8	2039.04	1911.41	2128.99	2026.8	1757.19	2198.67	1259.08	1295.35	0.825586	-0.29079	0.244302	-1.19029	0.233932		0.932236	-0.101217	0.14663	-0.690287	0.490014
837	UMAG_01170	404.707	329.915	440.645	459.885	518.71	412.851	485.169	426.291	398.241	410.457	478.007	463.186	0.971399	-0.0559974	0.158704	-0.352841	0.724208		1.11439	0.157116	0.171422	0.916543	0.359382
838	UMAG_01171	530.508	456.612	558.383	1071.77	821.674	780.014	568.223	463.736	529.62	1144.3	363.433	216.873	0.645087	-0.650745	0.510519	-1.27467	0.202425		1.0104	0.0131778	0.150357	0.0876439	0.93016
839	UMAG_01172	14623.1	15358	15105.5	1896.44	2527.45	2267.77	13623.4	14962.4	15122.2	1288.78	976.957	2817.39	0.75962	-0.407644	0.36973	-1.10255	0.270225		0.969425	-0.0461426	0.0838521	-0.550285	0.582124
840	UMAG_01173	771.382	761.439	747.231	112.243	283.684	196.042	811.63	786.335	625.417	270.768	243.931	363.091	1.48283	0.562153	0.34152	1.64603	0.099757		0.975145	-0.0329983	0.145664	-0.226538	0.820783
841	UMAG_01174	1977.7	1542.95	1928.11	1498.91	1458.81	1606.55	2054.98	2075.77	1546.44	1518.4	1654.54	1629	1.05207	0.0579041	0.117591	0.492418	0.622424		1.04192	0.0597936	0.179197	0.333675	0.738624
842	UMAG_01175	2498.46	1605.67	2417.72	1206.61	1212.77	1336.57	2202.17	2207.31	1750.35	2399.6	2101.75	2179.52	1.77874	0.816134	0.124626	6.54869	5.8e-11		0.944491	-0.0828846	0.210534	-0.393688	0.693812
843	UMAG_01176	702.143	791.545	781.037	708.535	724.358	739.31	874.948	800.736	760.901	1346.18	1362.56	1215.86	1.80674	0.838205	0.117771	7.11726	1.1e-12		1.07116	0.101968	0.121708	0.837809	0.402138
844	UMAG_01177	1337.97	1366.07	1431.51	2692.28	2408.1	4395.99	1275.42	1361.44	1502.64	1618.87	1632.37	1676.1	0.518866	-0.962584	0.24951	-3.8579	0.000114366		1.00095	-0.0018988	0.106366	-0.0178516	0.985757
845	UMAG_01178	1971.85	2009.6	2062.17	1915.93	2050.97	2160.61	2003.99	2140.1	1946.04	1590.16	1601.57	1830.17	0.819566	-0.300978	0.128713	-2.33836	0.0193686		1.0077	0.011181	0.0926817	0.120639	0.903977
846	UMAG_01179	362.774	328.661	403.342	353.878	277.257	353.041	356.064	407.089	313.393	493.697	612.292	552.486	1.68514	0.734546	0.183453	4.004	6.23e-05		0.983349	-0.0216989	0.168415	-0.128842	0.897483
847	UMAG_01180	3206.45	3248.97	3250.05	3584.77	3688.81	4047.1	3427.43	3409.37	2969.7	2608.17	2588.38	2788.93	0.705389	-0.517972	0.115668	-4.47808	7.53e-06		1.01041	0.0155112	0.105173	0.147483	0.882751
848	UMAG_01181	1060.04	896.917	1007.19	1544.12	1060.37	1115.61	955.536	963.956	1060.61	1243.81	1379.81	1335.58	1.06427	0.072331	0.196403	0.368278	0.712666		1.00538	0.00359095	0.118485	0.0303072	0.975822
849	UMAG_01182	675.812	444.068	714.591	1523.86	971.319	1178.74	578.091	593.351	728.056	2111.61	2301.33	2378.73	1.84862	0.868575	0.206113	4.21407	2.51e-05		1.03545	0.0447913	0.216659	0.206736	0.836216
850	UMAG_01184	2408.74	2073.57	2225.37	1071.77	1216.44	1241.04	2342.79	2319.64	1773.61	2205.37	2073.41	1986.2	1.77516	0.814021	0.122734	6.63239	3.3e-11		0.959502	-0.0587512	0.157121	-0.373924	0.708461
851	UMAG_01185	429.087	456.612	494.268	579.923	479.233	516.686	485.169	435.892	518.672	1048.63	894.414	783.098	1.72996	0.774005	0.176573	4.38348	1.17e-05		1.04331	0.0585544	0.133297	0.439278	0.66046
852	UMAG_01186	1597.37	1892.93	1636.68	1807.58	2261.21	1904.76	1542.67	1532.34	1655.92	2153.7	1860.28	1854.71	0.982446	-0.0384767	0.145715	-0.264054	0.791738		0.922751	-0.117037	0.11138	-1.05079	0.293355
853	UMAG_01187	6754.22	8812.37	7372.06	8194.53	5440.49	6966.13	4984.9	6145.7	12713.6	7210.27	7264.96	7806.45	1.08157	0.0957841	0.191131	0.501144	0.61627		1.03948	0.0504366	0.325704	0.154854	0.876936
854	UMAG_01189	28479.7	34424.1	27585.8	22654.4	26457.9	22131.1	30226	26579.8	33531.6	22446.9	22391.2	23477.2	0.9589	-0.0739861	0.118835	-0.622597	0.53355		0.99832	-0.00394946	0.142215	-0.027771	0.977845
855	UMAG_01190	1016.16	937.059	1057.31	756.083	842.789	784.167	879.882	1029.24	852.592	1113.69	1153.13	1331.66	1.51004	0.581334	0.13702	4.24268	2.21e-05		0.917353	-0.124321	0.131542	-0.945107	0.344604
856	UMAG_01191	977.148	1013.58	1014.18	1151.27	1174.21	1059.12	907.841	1031.16	1146.83	1730.81	1541.2	1645.68	1.45296	0.524928	0.119636	4.3877	1.15e-05		1.02693	0.0342992	0.123763	0.277137	0.781675
857	UMAG_01192	771.382	1473.95	950.067	2813.87	986.926	2022.72	623.318	641.357	2674.1	13725.9	7267.42	10787.7	5.45736	2.42671	0.383713	6.32428	2.54e-10		1.23264	0.293444	0.730911	0.401477	0.688069
858	UMAG_01194	2305.37	1415	2448.03	8378.49	5502.92	6404.59	2185.73	1962.48	2800.01	3585.04	2608.09	1892	0.398557	-1.34557	0.276105	-4.87339	1.1e-06		1.12642	0.167474	0.242358	0.691018	0.489554
859	UMAG_01195	4720.93	4510.93	4602.29	4221.59	5529.54	5500.8	4105.84	4463.58	4809	3736.21	3280.75	3985.16	0.72136	-0.483999	0.165078	-2.93194	0.0033685		0.967058	-0.0507233	0.0965055	-0.5256	0.599166
860	UMAG_01196	2241.01	2064.79	2542.45	3288.57	1993.13	2534.42	1728.52	2070.01	2853.38	3789.79	3082.4	3964.56	1.38646	0.45353	0.229652	1.97486	0.0482844		0.971329	-0.0465225	0.204616	-0.227365	0.82014
861	UMAG_01197	1871.41	2311.91	1813.87	1845.78	2218.98	1921.38	1763.05	2000.88	2178.69	995.048	949.853	1154.04	0.517687	-0.962302	0.147418	-6.5277	6.68e-11		0.990902	-0.0149116	0.147422	-0.101149	0.919432
862	UMAG_01198	729.448	776.492	852.146	705.417	779.442	836.5	698.972	789.215	862.172	543.449	434.887	450.429	0.615486	-0.713249	0.158821	-4.4909	7.09e-06		0.996723	-0.00832789	0.133877	-0.0622057	0.950399
863	UMAG_01200	446.641	352.495	391.684	286.844	324.997	304.031	527.929	503.101	366.765	261.2	242.699	297.342	0.87484	-0.204079	0.161135	-1.26651	0.205332		1.17381	0.233889	0.197529	1.18408	0.236383
864	UMAG_01201	243.8	132.97	227.317	109.125	167.089	140.386	228.605	207.385	139.59	208.577	206.972	196.265	1.46859	0.544514	0.211055	2.57995	0.00988133		0.952811	-0.067015	0.30129	-0.222427	0.823981
865	UMAG_01202	40.9583	40.1417	37.3033	74.8288	62.4288	81.4072	46.8722	42.2451	43.7929	59.3202	77.6145	60.8422	0.904475	-0.169249	0.261226	-0.647903	0.517048		1.12252	0.16783	0.287455	0.583848	0.559323
866	UMAG_01204	24.38	50.1772	24.4803	8.57413	58.7565	19.1058	31.2482	25.9231	34.2132	4.78388	3.69593	9.81326	0.211636	-2.22437	0.805628	-2.76104	0.00576179		0.922727	-0.110336	0.416548	-0.264882	0.7911
867	UMAG_01205	64469.4	41906.7	66391.6	37015.3	43980.2	40618	54146.5	56493.2	45558.3	12942.3	17239	18338	0.398964	-1.33878	0.177749	-7.53188	5e-14		0.904092	-0.146329	0.208541	-0.70168	0.482879
868	UMAG_01206	2817.35	2052.25	2585.58	2196.54	2121.66	3023.7	2314.83	2303.32	1855.72	1421.77	1225.82	1121.66	0.513388	-0.977527	0.199451	-4.90109	9.53e-07		0.868372	-0.203739	0.173805	-1.17222	0.241107
869	UMAG_01207	1604.2	1599.4	1627.35	1668.84	1931.62	1647.25	1649.57	1576.51	1657.29	2027.41	1626.21	1516.15	0.985147	-0.0352798	0.164601	-0.214335	0.830286		1.01085	0.0143338	0.0823631	0.174032	0.86184
870	UMAG_01208	2026.46	1959.42	2084.32	2590.95	2208.88	2191.35	1895.45	1927.91	2139.01	4719.78	3974.35	3602.45	1.75887	0.798479	0.164637	4.84994	1.23e-06		0.982236	-0.0288515	0.0951264	-0.303297	0.761664
871	UMAG_01209	29849.8	26952.7	32358.2	24964	20572.1	36643.2	23819.3	27250	29062	52964.3	48724.6	57404.6	1.93593	0.936769	0.238053	3.93512	8.32e-05		0.898729	-0.156111	0.127403	-1.22533	0.22045
872	UMAG_01210	4373.76	4006.65	4071.88	2449.08	3701.66	3714.83	4027.72	4234.11	3693.65	3296.1	3013.41	3330.62	0.977148	-0.0455565	0.195769	-0.232705	0.81599		0.960103	-0.0589908	0.105595	-0.558654	0.576398
873	UMAG_01211	2061.57	1821.43	1961.92	737.375	1310.09	1062.45	2266.31	2080.57	1712.03	1618.87	1276.33	1259.04	1.33581	0.406781	0.237841	1.71031	0.0872087		1.03661	0.0527623	0.148123	0.356205	0.721687
874	UMAG_01212	2658.39	2331.98	2654.36	324.258	836.363	388.761	2401.17	2524.14	2299.12	3106.65	444.743	1239.41	3.09208	1.61955	0.833958	1.94201	0.0521365		0.945022	-0.0823578	0.109249	-0.753853	0.450938
875	UMAG_01213	6050.13	10670.2	5651.44	2258.89	4354.41	2527.78	7066.19	5067.49	12149.8	8405.28	13078.7	13705.2	3.84956	1.93561	0.298654	6.48112	9.1e-11		1.08545	0.114549	0.349677	0.327583	0.743227
876	UMAG_01214	10.7272	11.2899	12.823	7.0152	9.18071	7.47617	20.558	14.4017	10.9482	5.74066	12.3198	14.7199	1.38477	0.453952	0.627038	0.723962	0.469089		1.31768	0.427774	0.525542	0.813967	0.415664
877	UMAG_01215	502.227	513.062	518.748	737.375	622.452	605.57	645.521	539.585	469.405	499.437	624.612	519.121	0.83605	-0.275976	0.171766	-1.60669	0.108122		1.07853	0.113353	0.160636	0.705651	0.480405
878	UMAG_01216	1491.08	1425.03	1587.72	559.657	723.44	613.046	985.961	1075.33	1312.42	882.148	992.972	794.874	1.40812	0.480359	0.164957	2.91203	0.00359092		0.749075	-0.42162	0.141702	-2.9754	0.00292605
879	UMAG_01217	3.90079	0	2.33145	4.6768	1.83614	4.15343	1.64464	1.92023	0	0	2.46395	0.981326	0.323004	-1.73802	1.34861	-1.28875	0.197486		0.572004	-0.759701	1.65058	-0.460264	0.645326
880	UMAG_01219	1834.35	1059.99	1656.5	1175.44	1332.12	1283.41	1674.24	1599.55	1290.52	771.162	900.574	823.332	0.658162	-0.618224	0.12984	-4.76144	1.92e-06		1.00296	0.00360568	0.232872	0.0154835	0.987646
881	UMAG_01220	3455.13	3672.97	3458.71	4096.88	4400.31	4023.01	2762.17	2908.19	3125.71	2103.95	3325.1	2842.9	0.660689	-0.612133	0.197091	-3.10584	0.00189742		0.830853	-0.269398	0.09054	-2.97546	0.00292549
882	UMAG_01221	46016.7	48414.7	45257	42090.4	44731.2	41569.2	44265.5	46740.3	48779.8	17178	19760.9	19601	0.440373	-1.19732	0.115919	-10.3289	5.21e-25		1.0007	-0.000309182	0.080201	-0.00385509	0.996924
883	UMAG_01222	3004.59	2492.55	2860.69	1135.68	1872.86	1457.02	2600.18	2699.85	2375.76	1948	1549.83	2256.07	1.2885	0.355148	0.234314	1.51569	0.129598		0.918394	-0.123403	0.124842	-0.988478	0.322918
884	UMAG_01224	1107.82	919.497	1088.79	996.158	1017.22	928.706	1107.66	1110.85	791.008	763.508	861.151	815.482	0.829391	-0.285129	0.123577	-2.30729	0.0210384		0.965796	-0.0484108	0.183841	-0.26333	0.792296
885	UMAG_01227	961.545	824.16	864.969	658.649	766.589	780.014	915.242	879.466	656.893	529.097	580.26	627.067	0.787404	-0.358335	0.148074	-2.41997	0.0155219		0.924897	-0.110316	0.173046	-0.637491	0.523805
886	UMAG_01228	12938.9	12681	12441.8	6362.79	9905.07	9034.54	13974.5	13532.8	12412.5	13102.1	13575.1	15582.5	1.67019	0.72829	0.197948	3.67919	0.000233972		1.04882	0.0684372	0.0927938	0.737519	0.460807
887	UMAG_01229	1643.21	1665.88	1628.52	1343.02	1190.74	1333.25	1476.89	1491.06	1993.94	1416.03	1522.72	1639.8	1.184	0.228035	0.135863	1.67843	0.093264		1.00492	0.00285691	0.148441	0.019246	0.984645
888	UMAG_01230	1946.5	1785.05	1773.07	1221.42	1329.37	1388.08	1396.3	1448.81	1609.39	1598.77	1594.18	2231.54	1.37717	0.448318	0.186209	2.40761	0.0160575		0.80923	-0.309036	0.105867	-2.91909	0.00351055
889	UMAG_01231	678.738	706.244	698.27	837.147	883.184	770.046	652.1	741.209	666.472	708.971	836.511	833.146	0.955128	-0.0808257	0.141949	-0.569399	0.569086		0.988734	-0.0160833	0.112963	-0.142377	0.886782
890	UMAG_01232	1133.18	659.83	1038.66	2126.39	1797.58	1619.01	1039.41	994.68	925.124	2548.85	1347.78	1080.44	0.897907	-0.172182	0.320139	-0.537834	0.590692		1.04504	0.0616918	0.219532	0.281016	0.778698
891	UMAG_01233	14676.7	16261.2	14744.1	13619.6	14148.4	14482.2	14213.8	15380.1	17878.4	12135.8	13918.9	16339.1	1.0034	-0.00916715	0.153978	-0.0595354	0.952526		1.03919	0.0534867	0.12065	0.443319	0.657535
892	UMAG_01234	6.82639	6.27215	11.6573	16.3688	22.0337	12.4603	17.2687	18.2422	15.0538	10.5245	8.62383	10.7946	0.588701	-0.765453	0.517839	-1.47817	0.139363		2.04254	1.04051	0.548785	1.89603	0.0579567
893	UMAG_01235	2.92559	2.50886	13.9887	4.6768	8.26264	14.1217	9.04552	9.60116	13.6853	1.91355	4.9279	6.86928	0.506659	-0.997697	0.816989	-1.22119	0.222015		1.66461	0.726798	0.812156	0.8949	0.370841
894	UMAG_01236	22.4296	27.5974	22.1488	28.8403	18.3614	20.7671	27.1366	30.7237	20.5279	10.5245	23.4075	18.6452	0.77355	-0.406075	0.474775	-0.855299	0.392386		1.08607	0.139849	0.38342	0.364741	0.715305
895	UMAG_01237	301.336	130.461	259.957	122.376	79.8722	104.666	150.485	163.22	120.43	114.813	91.1662	105.002	1.01325	0.0018707	0.255226	0.00732957	0.994152		0.627585	-0.672593	0.326682	-2.05886	0.0395076
896	UMAG_01238	10.7272	6.27215	10.4915	10.9125	10.0988	10.7989	9.04552	13.4416	4.10558	14.3516	12.3198	10.7946	1.1778	0.22048	0.517322	0.426195	0.669966		0.967329	-0.0229719	0.676558	-0.0339541	0.972914
897	UMAG_01240	9.75198	3.76329	4.66291	0.779467	10.0988	8.30686	4.93392	3.84046	2.73705	3.82711	6.15988	0.981326	0.57171	-0.829204	1.09591	-0.756633	0.44927		0.633256	-0.651257	0.86134	-0.756097	0.449591
898	UMAG_01241	8.77678	13.7987	6.99436	7.79467	11.0169	7.47617	9.04552	8.64104	10.9482	7.65421	4.9279	6.86928	0.739943	-0.428675	0.647441	-0.662107	0.507903		0.968377	-0.0486171	0.601145	-0.0808742	0.935542
899	UMAG_01242	1617.85	1502.81	1608.7	1105.28	1241.23	1205.32	1531.98	1518.9	1387.69	1953.74	1814.7	2054.9	1.63953	0.699954	0.120263	5.8202	5.88e-09		0.938513	-0.0912048	0.102818	-0.887048	0.375053
900	UMAG_01243	908.885	908.207	871.964	823.117	720.686	769.215	898.796	936.113	918.281	1214.15	1028.7	1077.5	1.4355	0.505991	0.141495	3.57603	0.000348854		1.02385	0.0329294	0.0933507	0.352749	0.724277
901	UMAG_01244	1918.21	791.545	1790.56	1488	1154.02	1503.54	1489.22	1601.47	789.64	2041.76	1499.31	1285.54	1.16429	0.202267	0.225543	0.8968	0.369826		0.862236	-0.212908	0.373221	-0.570462	0.568365
902	UMAG_01245	8984.5	10168.4	8846.7	6537.39	8506.85	7138.91	8306.25	8764.9	9556.42	3337.24	3873.33	4073.48	0.508677	-0.987797	0.158006	-6.25163	4.06e-10		0.950998	-0.0739839	0.10662	-0.693901	0.487744
903	UMAG_01246	1552.52	1901.72	1604.04	1649.35	1703.94	1810.89	1604.35	1711.89	1690.13	1527.02	1310.82	1436.66	0.82772	-0.286831	0.124088	-2.31152	0.0208044		0.989738	-0.0151049	0.119826	-0.126057	0.899687
904	UMAG_01249	917.661	1144.04	926.753	930.683	1147.59	1084.04	929.221	1020.6	1082.5	1084.03	1243.06	1265.91	1.13619	0.170997	0.146261	1.16912	0.242356		1.01468	0.019644	0.138961	0.141363	0.887583
905	UMAG_01250	3855.93	4050.55	4168.64	2233.95	3316.99	2401.51	3146.2	3578.35	4183.59	10183	6892.9	8281.41	3.18861	1.661	0.220053	7.54821	4.41e-14		0.903356	-0.149487	0.132883	-1.12496	0.260608
906	UMAG_01251	955.694	496.754	887.118	405.323	417.722	367.163	759.001	725.847	488.564	1088.81	597.508	514.215	1.84887	0.871736	0.294336	2.9617	0.00305946		0.843495	-0.244913	0.289406	-0.846259	0.397408
907	UMAG_01252	7741.12	6092.76	7426.85	2860.64	4692.26	4617.78	7701.02	7333.36	6308.91	6314.73	5668.32	5493.46	1.43595	0.509919	0.216713	2.35297	0.0186241		1.00388	0.00513828	0.14955	0.0343583	0.972591
908	UMAG_01257	1061.02	1004.8	1066.64	1389.01	1314.68	1243.54	1005.7	1074.37	1044.19	4294.01	730.562	661.414	1.4405	0.508829	0.854255	0.59564	0.551415		0.997382	-0.00550116	0.0960151	-0.0572948	0.95431
909	UMAG_01258	1846.05	1583.09	1930.44	1321.2	1493.7	1228.58	1718.65	1853.98	1315.15	441.074	639.395	595.665	0.414527	-1.28504	0.190359	-6.75061	1.47e-11		0.911971	-0.131869	0.175584	-0.751029	0.452635
910	UMAG_01262	123.85	139.242	104.915	184.734	146.891	146.201	127.46	104.653	184.751	165.522	137.981	108.927	0.863141	-0.229759	0.239628	-0.958815	0.337652		1.13276	0.16805	0.264476	0.635406	0.525164
911	UMAG_01264	1859.7	1629.5	1654.17	1187.13	1189.82	1235.23	1668.49	1503.54	1773.61	2211.11	2077.11	2905.71	1.99158	0.979898	0.174355	5.62014	1.91e-08		0.961555	-0.0595801	0.117575	-0.506739	0.612338
912	UMAG_01265	302.311	381.347	353.215	312.566	322.243	289.079	353.598	337.001	383.187	549.19	574.101	483.794	1.73948	0.783133	0.146933	5.32987	9.83e-08		1.0356	0.0499671	0.148576	0.336307	0.736639
913	UMAG_01266	1061.02	1282.03	1020.01	1028.9	1178.8	1109.8	1161.94	1127.18	1204.3	1335.66	1355.17	1354.23	1.21931	0.272487	0.112006	2.43278	0.0149833		1.03876	0.0544562	0.127969	0.425542	0.670442
914	UMAG_01267	2788.09	2907.77	2825.72	2913.65	2874.48	3002.1	2557.41	2789.14	2746.63	3272.18	3572.73	4022.45	1.2363	0.291465	0.132625	2.19767	0.0279727		0.949728	-0.075687	0.0846178	-0.894458	0.371077
915	UMAG_01269	4898.42	7620.66	5581.5	14300.1	10188.8	12741.1	4508.78	5130.86	10499.3	15625.1	11568.3	13781.7	1.1006	0.121161	0.198123	0.611545	0.540839		1.11261	0.149142	0.325642	0.457994	0.646956
916	UMAG_01270	916.686	894.408	901.107	1802.91	1507.47	1528.46	856.857	945.714	942.915	735.761	984.348	861.604	0.53354	-0.923162	0.174399	-5.2934	1.2e-07		1.01227	0.0148351	0.100355	0.147826	0.88248
917	UMAG_01271	1677.34	1489.01	1591.22	731.919	999.779	1062.45	1718.65	1587.07	1464.32	755.854	825.424	893.007	0.885524	-0.188003	0.1885	-0.99736	0.31859		1.00262	0.00405507	0.118572	0.0341992	0.972718
918	UMAG_01273	2145.44	1688.46	2210.22	789.6	1197.16	1199.51	2054.15	2202.51	1558.75	1269.64	1097.69	1163.85	1.10825	0.136306	0.201758	0.675592	0.4993		0.962161	-0.0550385	0.189045	-0.29114	0.770944
919	UMAG_01274	1077.59	858.03	974.548	1343.02	1300.91	1260.98	1067.37	1001.4	859.435	641.997	808.176	769.36	0.568396	-0.830862	0.145841	-5.69705	1.22e-08		1.0062	0.00939533	0.153047	0.0613885	0.95105
920	UMAG_01275	3695.03	3725.66	3630.07	2004.01	2482.46	2067.58	4340.2	3595.63	3730.6	1974.79	1713.68	1816.43	0.839923	-0.264441	0.141014	-1.87528	0.0607538		1.05571	0.0780048	0.11337	0.688056	0.491417
921	UMAG_01278	2625.23	2683.22	2712.65	1970.49	1889.39	1997.8	2383.91	2170.82	2808.22	3014.8	2631.5	2944.96	1.46667	0.53773	0.119024	4.51781	6.25e-06		0.917946	-0.126579	0.124263	-1.01864	0.308376
922	UMAG_01279	3461.95	3265.28	3558.96	2467.79	2756.05	2579.28	3094.39	3470.82	3393.95	4343.77	4675.35	4640.69	1.75056	0.793934	0.106389	7.46254	8.49e-14		0.968206	-0.0483732	0.0972533	-0.497395	0.618911
923	UMAG_01281	686.539	856.775	684.282	1590.89	1592.85	1432.93	879.882	798.816	780.06	575.98	646.787	583.889	0.391332	-1.3694	0.128216	-10.6804	1.26e-26		1.10377	0.144705	0.143284	1.00992	0.312535
924	UMAG_01282	2511.13	2649.36	2653.19	2446.75	2510.01	2656.53	2394.6	2555.83	2757.58	961.561	976.957	1055.91	0.393316	-1.36056	0.115239	-11.8063	3.62e-32		0.986475	-0.0219202	0.09535	-0.229892	0.818175
925	UMAG_01284	1659.79	1928.06	1691.47	3060.97	3045.24	2816.85	1635.59	1635.08	2052.79	1827.44	2339.52	2137.33	0.706517	-0.516171	0.144996	-3.5599	0.000370995		1.00836	0.0090946	0.138469	0.0656794	0.947633
926	UMAG_01285	508.078	598.363	519.914	1293.14	991.517	1043.34	560	503.101	697.949	389.408	569.173	477.906	0.431637	-1.23018	0.208349	-5.90442	3.54e-09		1.08282	0.11039	0.165397	0.667423	0.504502
927	UMAG_01286	2440.92	2561.54	2612.39	3686.88	3900.88	3850.23	2431.6	2642.24	2578.3	2482.84	2693.1	2652.52	0.684426	-0.561519	0.102068	-5.50143	3.77e-08		1.0049	0.00600762	0.0881338	0.0681648	0.945654
928	UMAG_01287	6.82639	11.2899	2.33145	4.6768	6.4265	4.15343	2.46696	0	15.0538	3.82711	4.9279	5.88796	0.959771	-0.0680284	0.78134	-0.0870663	0.930619		0.856857	-0.281559	1.26674	-0.222271	0.824103
929	UMAG_01289	4.87599	7.52658	6.99436	2.3384	0.918071	1.66137	2.46696	3.84046	1.36853	2.87033	3.69593	8.83193	3.13109	1.62036	1.07142	1.51235	0.130445		0.39573	-1.28421	0.897815	-1.43038	0.152609
930	UMAG_01292	717.746	526.86	677.287	936.919	964.893	1183.73	722.819	714.326	569.307	1216.06	667.731	603.515	0.806118	-0.326286	0.288899	-1.12941	0.258725		1.044	0.0627054	0.182612	0.34338	0.731313
931	UMAG_01293	829.894	827.923	891.781	682.813	589.402	652.088	1055.04	997.56	845.749	1863.8	1868.91	1807.6	2.87913	1.50914	0.126459	11.9339	7.88e-33		1.13679	0.187384	0.134526	1.39292	0.163645
932	UMAG_01295	587.069	608.398	571.206	413.897	560.941	402.052	660.323	602.953	540.568	428.636	505.11	493.607	1.03665	0.039803	0.188744	0.210883	0.832979		1.02104	0.0337407	0.130698	0.258158	0.796285
933	UMAG_01296	4027.57	3506.13	3766.46	899.505	1705.78	1762.71	3850.92	3735.81	3202.35	2428.3	2089.43	2504.34	1.60762	0.673877	0.26659	2.52777	0.011479		0.954773	-0.0667259	0.12675	-0.526438	0.598584
934	UMAG_01297	13.6528	13.7987	8.16009	16.3688	14.6891	9.96823	7.40088	4.80058	13.6853	0	0	0.981326	0.0239195	-5.20002	1.33838	-3.88531	0.0001022		0.726919	-0.510135	0.640082	-0.796985	0.42546
935	UMAG_01304	285.733	343.714	317.078	243.973	372.737	366.332	423.495	350.442	310.656	286.076	305.53	303.23	0.910272	-0.147326	0.210509	-0.699855	0.484018		1.14587	0.203228	0.177791	1.14307	0.25301
936	UMAG_01305	3617.01	2537.71	3243.05	1021.1	1648.86	1659.71	3057.38	3268.23	2305.97	1745.16	1468.51	1798.77	1.1577	0.199689	0.224369	0.890001	0.373465		0.918471	-0.122475	0.200899	-0.609633	0.542105
937	UMAG_01306	1242.4	1106.41	1218.18	1471.63	1108.11	1251.84	1225.26	1179.98	1295.99	2191.98	1623.74	1869.43	1.48376	0.55258	0.18976	2.91199	0.00359133		1.03763	0.0501344	0.104241	0.480949	0.630553
938	UMAG_01307	469.07	595.854	510.588	399.866	459.036	488.443	535.33	529.984	587.098	847.704	795.856	809.594	1.82073	0.851137	0.138589	6.14143	8.18e-10		1.04881	0.0680848	0.139417	0.488352	0.6253
939	UMAG_01308	1130.25	1034.9	1027.01	982.128	1005.29	994.331	1043.52	1016.76	1055.13	1362.45	1291.11	1402.31	1.36023	0.429796	0.108547	3.95954	7.51e-05		0.975959	-0.0373457	0.0985479	-0.37896	0.704718
940	UMAG_01309	377.402	519.334	361.375	668.782	600.418	627.168	407.048	390.767	500.881	737.675	691.138	726.181	1.13638	0.169062	0.127797	1.3229	0.18587		1.03226	0.0432549	0.196195	0.220469	0.825506
941	UMAG_01310	4228.46	4118.29	4029.92	1420.19	2257.54	2267.77	3901.91	3891.35	3944.09	3102.83	2686.94	3309.03	1.53037	0.602126	0.218371	2.75735	0.00582728		0.948345	-0.0777485	0.0729015	-1.06649	0.286204
942	UMAG_01311	2585.25	3438.39	2681.17	1314.18	1714.04	1523.48	2802.47	2989.8	3028.55	1388.28	1331.77	1550.49	0.938231	-0.104209	0.152804	-0.681981	0.495251		1.01333	0.0186293	0.143359	0.129948	0.896607
943	UMAG_01312	825.993	989.745	944.239	1429.54	1274.28	1380.6	1021.32	1018.68	1034.61	1057.24	1033.63	1136.38	0.790134	-0.355133	0.126797	-2.80079	0.00509775		1.114	0.156288	0.113884	1.37235	0.169956
944	UMAG_01313	1174.14	1189.2	1238	1014.87	687.635	873.881	990.895	1187.66	1413.69	2902.86	2548.96	2285.51	3.00317	1.56841	0.201064	7.80053	6.16e-15		0.997475	-0.00811162	0.154641	-0.0524546	0.958166
945	UMAG_01314	2841.73	2730.89	3127.65	1863.7	2329.15	2245.34	3030.25	3312.4	2541.35	1908.77	1705.05	1736.95	0.831098	-0.280008	0.139786	-2.00312	0.0451641		1.02112	0.0307025	0.144363	0.212675	0.831581
946	UMAG_01316	1819.72	2388.43	1823.2	2650.19	2587.12	2459.66	1794.3	1916.39	2452.4	1757.6	1727.23	1787.98	0.685049	-0.560423	0.104183	-5.37923	7.48e-08		1.02184	0.0286451	0.178745	0.160257	0.872679
947	UMAG_01318	27328	35903	25973.6	12448.1	19544.8	13723.8	30005.6	28032.5	31920.9	37996.5	41903.2	44693.5	2.72533	1.43527	0.200537	7.15713	8.24e-13		1.00846	0.0112374	0.15476	0.0726118	0.942115
948	UMAG_01321	9558.89	9410.73	9032.05	3929.29	6463.22	5284.82	8884.34	9557.95	8464.34	9607.95	9808.99	11143	1.9493	0.951783	0.204484	4.65457	3.25e-06		0.960894	-0.057949	0.0943097	-0.614454	0.538915
949	UMAG_01322	4315.25	2595.41	4270.06	3110.85	2858.87	2786.95	3202.11	3659.96	2997.07	5399.09	5076.97	4872.28	1.75276	0.794178	0.117317	6.76952	1.29e-11		0.881799	-0.182782	0.222263	-0.822372	0.410865
950	UMAG_01323	534.409	573.274	502.428	398.307	470.052	454.385	521.351	586.631	574.781	617.121	646.787	643.75	1.4422	0.514938	0.133429	3.85928	0.000113723		1.04512	0.061912	0.121959	0.507644	0.611703
951	UMAG_01327	1029.81	1034.9	976.879	1145.82	1123.72	1298.36	829.721	974.517	1019.55	541.536	539.605	593.702	0.46942	-1.10559	0.13732	-8.0512	8.2e-16		0.928392	-0.110989	0.121669	-0.912219	0.361653
952	UMAG_01328	14114	13847.6	14091.3	15477.1	14607.4	16858.8	13834.7	15011.4	16046	11662.2	11835.6	11694.5	0.749675	-0.430936	0.114209	-3.77323	0.000161146		1.06751	0.0924225	0.0900749	1.02606	0.304862
953	UMAG_01329	13587.4	13281.9	13766.1	16135	14389.8	17084.7	12754.2	14222.2	15137.3	8373.71	8524.04	8742.63	0.538556	-0.908392	0.12508	-7.26247	3.8e-13		1.03638	0.0496533	0.098243	0.505413	0.613269
954	UMAG_01330	137.503	146.768	118.904	137.966	147.809	134.571	99.5007	110.413	166.96	83.2396	103.486	102.058	0.687013	-0.558601	0.202815	-2.75425	0.00588275		0.934765	-0.113043	0.251887	-0.448785	0.653586
955	UMAG_01331	2437.02	2132.53	2541.28	2008.69	2164.81	2335.89	2203.82	2380.13	1948.78	2109.69	2295.17	2283.55	1.0275	0.0247147	0.121703	0.203075	0.839077		0.9187	-0.122294	0.136263	-0.897486	0.36946
956	UMAG_01332	185.288	242.105	188.848	269.695	268.995	255.851	210.514	202.584	208.016	419.068	257.483	196.265	1.09852	0.120788	0.290032	0.416464	0.67707		1.00791	0.0148968	0.173313	0.0859536	0.931503
957	UMAG_01333	243.8	327.406	285.603	576.026	550.843	573.173	329.75	270.753	364.028	465.95	484.166	417.064	0.804204	-0.331011	0.135416	-2.4444	0.0145095		1.12572	0.169329	0.186688	0.907018	0.364397
958	UMAG_01334	132.627	260.921	145.716	303.213	237.78	284.925	205.58	173.781	205.279	243.978	237.771	218.836	0.84825	-0.255466	0.179321	-1.42463	0.154264		1.08414	0.119976	0.287314	0.417578	0.676256
959	UMAG_01335	1627.61	1289.55	1549.25	1208.95	1336.71	1246.03	1226.9	1382.57	1516.33	2236.94	836.511	860.623	1.03755	0.0380393	0.370697	0.102615	0.918268		0.923739	-0.1184	0.146478	-0.808317	0.418908
960	UMAG_01338	1223.87	1016.09	1207.69	772.451	1103.52	909.601	1248.28	1188.62	1029.13	467.864	571.637	587.814	0.584194	-0.787659	0.190355	-4.13783	3.51e-05		1.00533	0.00812317	0.143548	0.0565884	0.954873
961	UMAG_01340	1053.21	1157.84	990.868	675.798	786.787	830.686	1018.85	1022.52	983.971	1435.16	1287.41	1190.35	1.70627	0.756985	0.149944	5.04846	4.45e-07		0.944854	-0.0811109	0.108496	-0.747596	0.454704
962	UMAG_01341	11595.1	10660.1	11566.3	4069.6	7306.93	6324.84	10824.2	11386	10671.8	10692.9	9414.76	12413.8	1.83723	0.866715	0.239963	3.61187	0.000303997		0.972219	-0.0416153	0.0889175	-0.468022	0.639769
963	UMAG_01344	2408.74	2446.14	2427.04	2567.56	2957.11	3652.52	2148.72	2253.39	2330.6	2172.84	1772.81	1773.26	0.623165	-0.696625	0.18626	-3.74006	0.000183977		0.924579	-0.115109	0.0804233	-1.43129	0.152348
964	UMAG_01347	280.857	308.59	259.957	301.654	301.127	274.957	259.031	262.112	320.235	293.73	307.994	343.464	1.07685	0.0926325	0.154138	0.60097	0.54786		0.990551	-0.0204845	0.158395	-0.129325	0.8971
965	UMAG_01350	594.871	797.817	584.029	1521.52	1344.97	1387.24	668.546	668.24	953.863	1151.96	1474.67	1261	0.913934	-0.146238	0.15472	-0.94518	0.344567		1.15882	0.208907	0.207227	1.00811	0.313403
966	UMAG_01351	68.2639	81.5379	71.1093	161.35	72.5276	106.328	46.8722	52.8064	232.65	1582.51	932.605	1431.75	11.6014	3.51435	0.32946	10.667	1.45e-26		1.50435	0.571185	0.577716	0.988695	0.322812
967	UMAG_01355	7803.53	7445.04	7485.13	4324.48	6432.01	5307.25	8251.16	8036.17	7396.89	8164.17	8469.83	8906.51	1.58995	0.657116	0.173429	3.78896	0.000151277		1.04181	0.0587586	0.0928003	0.633172	0.526621
968	UMAG_01357	261.353	299.809	296.095	353.878	512.284	344.735	282.878	312.998	255.914	132.992	236.539	176.639	0.451046	-1.16357	0.273547	-4.25363	2.1e-05		0.993624	-0.00349856	0.155538	-0.0224934	0.982054
969	UMAG_01359	1155.61	1246.9	1156.4	1020.32	1076.9	1142.19	1382.32	1195.34	1353.47	866.84	834.047	876.324	0.79558	-0.343944	0.117104	-2.93708	0.00331314		1.10459	0.142762	0.109155	1.30788	0.190914
970	UMAG_01361	4.87599	1.25443	3.49718	2.3384	5.50843	4.15343	4.93392	1.92023	5.47411	2.87033	6.15988	1.96265	0.916052	-0.161161	0.94696	-0.170188	0.864862		1.28051	0.308948	1.00854	0.306331	0.759353
971	UMAG_01362	417.385	434.033	390.519	378.041	332.342	311.507	356.064	383.086	324.341	319.563	508.806	432.765	1.23412	0.286131	0.22148	1.29191	0.19639		0.856317	-0.220195	0.135967	-1.61948	0.105344
972	UMAG_01363	1750.48	1782.54	1634.35	986.805	1354.15	1455.36	1543.49	1713.81	1724.34	1960.44	1696.43	1915.55	1.46785	0.541057	0.186334	2.90369	0.0036879		0.964057	-0.0548749	0.0998112	-0.549787	0.582465
973	UMAG_01364	14437.8	15044.4	14435.2	10755.1	12144.2	11726.8	13508.2	13631.7	13757.8	18990.1	15138.5	16334.2	1.45736	0.529259	0.137496	3.84926	0.000118476		0.931243	-0.103751	0.0663616	-1.56343	0.117953
974	UMAG_01366	27549.3	24988.2	25912.9	27121.5	27223.6	25020.3	25258.4	24892.9	25378	17247.8	17954.8	18815	0.680619	-0.569552	0.106178	-5.36412	8.13e-08		0.962763	-0.0560265	0.0809286	-0.692296	0.488752
975	UMAG_01367	1463.77	1397.43	1488.63	2860.64	2347.51	2533.59	1420.97	1472.82	1721.61	1858.06	1845.5	1875.31	0.720623	-0.488836	0.135697	-3.6024	0.000315289		1.06105	0.0815348	0.114747	0.71056	0.477357
976	UMAG_01370	733.349	829.178	740.237	934.581	807.903	784.167	746.666	651.918	829.327	873.537	808.176	708.517	0.946008	-0.0963351	0.157788	-0.610534	0.541508		0.967495	-0.0505912	0.136008	-0.371973	0.709913
977	UMAG_01371	2550.14	2557.78	2474.84	2034.41	2280.49	2283.55	2765.46	2648.96	2470.19	2352.71	2196.61	2127.51	1.01188	0.00303578	0.115195	0.0263533	0.978976		1.03981	0.0567381	0.0943622	0.60128	0.547654
978	UMAG_01372	4881.84	4677.77	4608.12	2250.32	3485.92	3861.03	4713.54	4925.39	4520.24	3669.24	3548.09	4093.11	1.17851	0.224746	0.222572	1.00977	0.312606		0.999396	-0.00136786	0.0877313	-0.0155914	0.98756
979	UMAG_01373	260.378	205.726	250.631	346.863	243.289	260.835	258.208	243.869	212.122	424.809	413.944	420.989	1.48033	0.547749	0.195564	2.80086	0.00509667		0.996461	-0.00310996	0.17586	-0.0176843	0.985891
980	UMAG_01374	116.049	140.496	102.584	120.038	120.267	118.788	117.592	96.0116	101.271	99.5048	91.1662	107.946	0.831586	-0.277608	0.198001	-1.40206	0.160899		0.876773	-0.18309	0.218428	-0.838219	0.401908
981	UMAG_01375	29.2559	21.3253	24.4803	13.2509	16.5253	22.4285	13.9794	26.8832	17.7908	24.8762	39.4232	20.6078	1.62643	0.67633	0.449939	1.50316	0.132799		0.781406	-0.364302	0.439199	-0.829468	0.40684
982	UMAG_01377	4.87599	2.50886	0	2.3384	5.50843	4.15343	0	0	6.84263	8.61099	1.23198	0	0.82023	-0.270824	1.27162	-0.212975	0.831346		0.926577	-0.202653	2.09229	-0.096857	0.92284
983	UMAG_01378	240.874	189.419	248.3	319.581	203.812	235.084	183.377	215.066	269.6	181.788	307.994	375.848	1.14127	0.172689	0.317147	0.544508	0.586092		0.984454	-0.0342937	0.210603	-0.162836	0.870648
984	UMAG_01379	1089.3	1347.26	1056.15	1072.55	1310.09	1155.48	1048.46	1102.21	1317.89	1543.28	1551.06	1458.25	1.28673	0.35048	0.127105	2.75741	0.00582612		0.993088	-0.0125727	0.154511	-0.0813714	0.935147
985	UMAG_01381	906.934	1155.33	898.775	2378.15	2215.31	1988.66	1003.23	944.754	1213.88	1319.39	1592.94	1358.16	0.648802	-0.639923	0.149117	-4.29141	1.78e-05		1.06782	0.0922529	0.163148	0.565455	0.571765
986	UMAG_01382	978.124	1113.93	917.427	1492.68	1605.71	1496.9	1202.23	1209.75	1019.55	440.117	999.132	683.003	0.461833	-1.12962	0.286805	-3.93864	8.19e-05		1.14024	0.191533	0.13896	1.37833	0.1681
987	UMAG_01383	959.595	1156.58	1079.46	1552.7	1285.3	1413	895.506	967.797	1271.36	1616.95	1516.56	1698.68	1.13672	0.169001	0.141549	1.19394	0.232503		0.980918	-0.0318903	0.169893	-0.187709	0.851105
988	UMAG_01387	1039.56	1128.99	1049.15	1212.85	798.722	824.871	775.448	926.512	1038.71	1667.66	1851.66	2212.89	2.02092	0.997744	0.22801	4.37588	1.21e-05		0.851748	-0.235647	0.141469	-1.66571	0.0957708
989	UMAG_01388	673.862	482.955	571.206	870.664	696.816	642.951	632.364	603.913	452.982	339.656	512.502	577.02	0.64656	-0.645265	0.248394	-2.59775	0.00938371		0.977567	-0.0312471	0.202023	-0.154671	0.877081
990	UMAG_01389	32.1815	20.0709	32.6404	26.5019	20.1976	19.1058	32.8928	26.8832	54.7411	13.3949	14.7837	21.5892	0.756289	-0.417712	0.442887	-0.943157	0.345601		1.34896	0.400928	0.414672	0.966856	0.333616
991	UMAG_01390	7441.74	7039.86	7164.56	6653.53	5049.39	6476.86	7832.6	7077.01	8130.42	4049.08	3735.35	4325.68	0.666131	-0.60257	0.16834	-3.57948	0.000344275		1.06439	0.0882207	0.0933127	0.94543	0.344439
992	UMAG_01391	1532.04	1640.79	1546.92	1569.07	1706.69	1674.66	1571.45	1509.3	1714.76	1356.71	1406.92	1433.72	0.847876	-0.252181	0.10606	-2.37772	0.0174203		1.01605	0.0207294	0.0969918	0.213723	0.830763
993	UMAG_01392	3.90079	1.25443	1.16573	0	0	2.49206	1.64464	0.960116	1.36853	3.82711	4.9279	3.9253	5.08829	2.3169	1.42675	1.62391	0.104396		0.62859	-0.699732	1.38826	-0.504035	0.614237
994	UMAG_01397	1583.72	1159.09	1493.3	752.185	878.594	952.796	1474.42	1417.13	1227.57	1085.94	1201.18	1208.01	1.35283	0.42212	0.147295	2.86581	0.00415949		0.972382	-0.0408336	0.166945	-0.244593	0.806772
995	UMAG_01402	6566.01	6866.75	6441.81	4923.11	6129.04	5538.18	6662.43	6685.28	7213.5	6680.21	6518.38	6989.98	1.21689	0.270127	0.126699	2.13204	0.0330035		1.03455	0.0474347	0.0795417	0.596351	0.550941
996	UMAG_01403	261.353	267.193	254.128	183.175	187.286	214.317	286.167	271.713	255.914	216.232	226.684	208.041	1.11317	0.138435	0.167017	0.828867	0.40718		1.03976	0.0601855	0.138325	0.435101	0.663489
997	UMAG_01405	979.099	1141.53	1014.18	1060.07	1230.22	1275.93	1092.04	1029.24	1164.62	906.067	891.95	933.241	0.765869	-0.398295	0.130255	-3.05782	0.00222955		1.0482	0.0666516	0.114378	0.58273	0.560075
998	UMAG_01406	185.288	229.561	200.505	187.072	230.436	207.671	185.844	161.299	216.227	113.856	153.997	150.143	0.668602	-0.596252	0.205646	-2.89941	0.0037386		0.915524	-0.132038	0.185026	-0.713618	0.475463
999	UMAG_01407	1688.07	2104.93	1677.48	2402.32	2442.99	2288.54	1814.04	1762.77	2252.59	2758.39	2450.4	2890	1.13526	0.168966	0.122731	1.37672	0.1686		1.06561	0.0893282	0.156213	0.571835	0.567434
1000	UMAG_01408	1934.79	1969.45	2109.97	2988.48	2655.06	2514.49	1851.04	1720.53	2325.13	3332.45	1932.97	1945.97	0.883963	-0.19396	0.248567	-0.780314	0.435206		0.98046	-0.0321194	0.143755	-0.223432	0.8232
1001	UMAG_01411	2110.33	1529.15	1803.38	1484.88	949.285	1081.55	1505.67	1674.44	1889.94	2063.77	1953.91	2470	1.84533	0.866409	0.220999	3.92042	8.84e-05		0.931504	-0.106186	0.165315	-0.642325	0.520662
1002	UMAG_01414	6620.62	5675.04	6221.48	5679.19	5631.45	5624.57	6074.48	5919.11	6033.83	4752.31	4608.82	4676.02	0.828873	-0.285538	0.0911337	-3.13317	0.00172928		0.973553	-0.0401556	0.0990472	-0.405419	0.68517
1003	UMAG_01415	458.343	568.257	431.319	546.406	453.527	527.485	431.718	381.166	521.409	419.068	140.445	164.863	0.474249	-1.09173	0.394419	-2.76795	0.00564109		0.915204	-0.13168	0.180902	-0.727905	0.466672
1004	UMAG_01417	633.879	698.717	594.521	898.725	1004.37	929.537	634.831	674.961	691.106	624.775	668.963	751.696	0.722096	-0.483102	0.138039	-3.49974	0.000465708		1.03829	0.0526545	0.117728	0.447254	0.654692
1005	UMAG_01418	1018.11	1058.74	1001.36	840.265	935.514	931.199	1065.73	1034.04	938.809	1183.53	965.869	1012.73	1.16814	0.210818	0.14108	1.49432	0.135093		0.987127	-0.0166199	0.107651	-0.154388	0.877304
1006	UMAG_01421	984.95	996.017	962.89	958.744	899.71	979.378	1116.71	913.07	914.176	948.166	930.142	961.699	1.00077	-0.0141539	0.116582	-0.121408	0.903368		1.00003	0.00156894	0.130808	0.0119942	0.99043
1007	UMAG_01422	1333.1	973.437	1240.33	1159.85	1495.54	835.67	937.445	1123.34	1375.37	243.978	426.264	241.406	0.261138	-1.95189	0.303822	-6.42445	1.32e-10		0.968784	-0.0509429	0.195059	-0.261167	0.793964
1008	UMAG_01424	15.6032	13.7987	12.823	14.8099	26.6241	8.30686	18.091	3.84046	10.9482	4.78388	3.69593	7.85061	0.32831	-1.59551	0.700166	-2.27876	0.0226816		0.778681	-0.350423	0.651366	-0.537981	0.59059
1009	UMAG_01425	1.9504	1.25443	0	1.55893	2.75421	3.32274	5.75624	1.92023	1.36853	0	0	1.96265	0.25703	-1.91147	1.66682	-1.14678	0.251474		2.82231	1.50785	1.47106	1.02501	0.305358
1010	UMAG_01426	17.5536	21.3253	8.16009	9.3536	5.50843	2.49206	4.93392	9.60116	4.10558	2.87033	6.15988	4.90663	0.803087	-0.355791	0.859861	-0.413777	0.679037		0.396281	-1.31388	0.672178	-1.95465	0.0506241
1011	UMAG_01427	11.7024	2.50886	4.66291	19.4867	9.18071	13.291	11.5125	7.68092	6.84263	2.87033	2.46395	2.94398	0.197297	-2.35882	0.767667	-3.07271	0.00212124		1.37946	0.445973	0.782064	0.570251	0.568507
1012	UMAG_01428	1338.95	1697.24	1269.48	1854.35	1695.68	1609.87	1594.48	1525.62	1731.19	1051.5	683.746	605.478	0.453637	-1.15589	0.234868	-4.92146	8.59e-07		1.12672	0.171199	0.147823	1.15814	0.246807
1013	UMAG_01429	844.521	891.899	827.666	584.6	896.037	740.972	897.973	849.702	692.474	414.284	634.467	648.656	0.764045	-0.399979	0.246685	-1.62142	0.104928		0.951664	-0.068045	0.143887	-0.472907	0.63628
1014	UMAG_01431	2039.14	1013.58	2256.85	12858.9	13179.8	12633.1	1642.99	1508.34	2817.8	2760.3	6472.8	3692.73	0.334245	-1.59561	0.300472	-5.31036	1.09e-07		1.12422	0.162653	0.340407	0.477818	0.63278
1015	UMAG_01432	1423.79	777.746	1710.12	24643.6	19609.1	23421.2	857.68	801.697	4074.1	6441.98	11086.5	5663.23	0.342699	-1.56172	0.274627	-5.68668	1.3e-08		1.46574	0.540279	0.81013	0.666904	0.504833
1016	UMAG_01433	591.945	368.802	723.916	12796.5	10369.6	12153.8	382.379	320.679	1480.75	2313.49	4108.64	1885.13	0.2352	-2.10496	0.295197	-7.1307	9.99e-13		1.29628	0.363403	0.734954	0.494457	0.620983
1017	UMAG_01434	1683.19	1206.76	2206.72	28298.5	16741	27665.2	1255.68	1115.65	4399.81	2449.35	5827.24	3074.49	0.156126	-2.69752	0.352861	-7.6447	2.09e-14		1.32854	0.400261	0.670458	0.596997	0.550509
1018	UMAG_01435	26.3303	32.6152	33.8061	25.7224	48.6578	20.7671	50.9838	49.926	30.1076	43.0549	71.4546	49.0663	1.71919	0.771783	0.41678	1.85178	0.0640579		1.41256	0.523296	0.355306	1.4728	0.140804
1019	UMAG_01436	141.404	125.443	150.379	316.463	347.949	297.385	153.774	124.815	112.219	348.267	375.753	222.761	0.984386	-0.0388235	0.23385	-0.166019	0.868142		0.936683	-0.0863975	0.209626	-0.412152	0.680228
1020	UMAG_01437	1.9504	0	0	5.45627	9.18071	4.98411	3.28928	2.88035	6.84263	9.56777	6.15988	3.9253	1.00162	0.00253267	0.733025	0.00345509	0.997243		6.6716	2.56937	1.52225	1.68788	0.0914343
1021	UMAG_01438	39.0079	47.6683	54.7892	26.5019	40.3951	34.8888	20.558	26.8832	68.4263	55.493	55.4389	31.4024	1.39837	0.47018	0.363165	1.29467	0.195434		0.819052	-0.319249	0.485729	-0.657258	0.511015
1022	UMAG_01439	381.302	60.2126	550.223	1756.14	1953.66	2898.26	695.683	643.277	140.958	250.675	428.727	192.34	0.131921	-2.93999	0.327747	-8.97028	2.96e-19		1.49225	0.579791	1.00427	0.577325	0.56372
1023	UMAG_01441	658.259	550.695	774.043	262.68	449.855	318.983	547.665	556.867	448.877	404.717	409.016	419.026	1.19509	0.247423	0.223716	1.10597	0.268739		0.783365	-0.350716	0.182361	-1.9232	0.0544552
1024	UMAG_01442	124.825	155.549	134.059	100.551	141.383	114.635	87.9882	145.938	191.594	146.387	89.9342	107.946	0.965499	-0.0570348	0.264982	-0.21524	0.82958		1.02675	0.0266533	0.302246	0.0881841	0.92973
1025	UMAG_01443	297.435	109.135	291.432	255.665	190.959	215.978	137.327	110.413	143.695	66.0176	81.3104	115.796	0.397108	-1.34797	0.273426	-4.92994	8.23e-07		0.560795	-0.840808	0.374561	-2.24479	0.0247819
1026	UMAG_01445	1584.7	1172.89	1560.91	1104.5	993.353	1170.44	1865.02	1741.65	1245.36	1299.3	1724.77	1542.64	1.39728	0.46651	0.167255	2.78921	0.00528361		1.12355	0.168953	0.210113	0.804105	0.421336
1027	UMAG_01450	1494	1279.52	1388.38	1250.26	1555.21	1551.72	1550.07	1528.5	1309.68	1101.25	1137.11	1384.65	0.831501	-0.278891	0.167397	-1.66605	0.095704		1.05439	0.0767623	0.13057	0.587902	0.556598
1028	UMAG_01454	1185.84	1152.82	1092.29	910.417	1234.81	1485.27	1050.92	1109.89	1142.72	1153.87	1223.35	1231.56	0.994023	-0.0218435	0.204788	-0.106664	0.915056		0.962865	-0.0573835	0.0967083	-0.593366	0.552936
1029	UMAG_01455	26.3303	31.3607	23.3145	17.9277	16.5253	29.9047	21.3803	26.8832	24.6335	16.2652	36.9593	39.253	1.43693	0.50106	0.487512	1.02779	0.304048		0.899901	-0.153618	0.371703	-0.413281	0.679401
1030	UMAG_01456	102.396	104.118	78.1037	130.95	127.612	155.338	96.2114	72.9688	117.693	83.2396	81.3104	91.2633	0.618055	-0.708054	0.211291	-3.35108	0.000804975		1.00793	-0.000310012	0.260919	-0.00118815	0.999052
1031	UMAG_01458	1441.34	910.716	1342.92	1420.97	1235.72	1472.81	1624.9	1533.3	1120.82	1552.85	2026.6	1727.13	1.28504	0.345444	0.166015	2.0808	0.0374521		1.15807	0.211946	0.231754	0.914532	0.360437
1032	UMAG_01462	401.782	432.778	390.519	337.509	354.375	359.687	484.346	442.613	440.666	437.247	490.326	482.812	1.34122	0.408337	0.136455	2.99246	0.00276735		1.11636	0.161462	0.124336	1.2986	0.194081
1033	UMAG_01463	4594.16	5687.58	4640.76	3189.58	4255.26	3852.72	4826.19	4931.15	5182.61	6325.25	6722.89	6729.93	1.75065	0.795184	0.145405	5.46877	4.53e-08		1.00117	0.00085632	0.121807	0.00703015	0.994391
1034	UMAG_01464	739.2	822.906	754.225	786.482	823.51	760.908	711.307	636.557	739.004	833.352	718.242	725.2	0.960308	-0.0720858	0.130085	-0.554143	0.579481		0.900937	-0.152091	0.116998	-1.29995	0.193618
1035	UMAG_01465	11.7024	25.0886	25.646	12.4715	11.0169	12.4603	20.558	17.2821	28.7391	122.467	16.0157	33.3651	4.78039	2.24377	0.698776	3.211	0.00132274		1.06634	0.0886077	0.477816	0.185443	0.852882
1036	UMAG_01466	1763.16	1606.92	1696.13	258.003	451.691	240.068	1522.94	1522.74	1736.66	2555.55	348.649	451.41	3.5331	1.80823	0.90869	1.98993	0.0465985		0.943967	-0.0868746	0.105222	-0.82563	0.409014
1037	UMAG_01467	5954.56	5661.24	5685.25	2173.15	3867.83	3971.51	5684.7	6003.6	5081.34	4601.14	4155.45	4886.02	1.36256	0.434889	0.246496	1.76428	0.0776841		0.969284	-0.0450446	0.108368	-0.415662	0.677658
1038	UMAG_01469	770.406	753.912	734.408	963.421	898.792	896.31	741.732	768.092	803.325	902.24	831.584	820.388	0.925935	-0.126189	0.122391	-1.03103	0.302525		1.02409	0.0310783	0.0990582	0.313738	0.75372
1039	UMAG_01470	1355.53	1225.58	1374.39	913.535	1045.68	1060.79	1216.21	1289.44	1104.4	1256.25	1074.28	1325.77	1.21069	0.262924	0.147449	1.78315	0.0745626		0.912666	-0.131419	0.119985	-1.09529	0.273389
1040	UMAG_01475	550.987	358.767	530.406	501.197	462.708	520.009	652.922	611.594	405.084	237.281	273.499	256.126	0.516812	-0.970004	0.151147	-6.41761	1.38e-10		1.15932	0.21501	0.253992	0.846522	0.397262
1041	UMAG_01476	1205.34	985.982	1212.36	3173.21	1587.34	2034.35	874.126	974.517	856.698	4147.63	4586.65	4323.72	1.92173	0.923053	0.267703	3.44805	0.000564659		0.794828	-0.332289	0.139512	-2.3818	0.0172281
1042	UMAG_01478	18302.5	18866.6	17896.2	3633.09	5949.1	5283.16	17662.6	18564.8	19583.6	7374.83	5745.93	9427.6	1.51684	0.589975	0.254315	2.31986	0.0203484		1.01354	0.0179298	0.0794421	0.225697	0.821437
1043	UMAG_01479	1062.97	896.917	1065.47	1127.11	1031.91	1113.95	1145.49	1050.37	942.915	1677.23	1642.22	1429.79	1.45105	0.521068	0.132363	3.93666	8.26e-05		1.03749	0.0536137	0.141508	0.378874	0.704782
1044	UMAG_01481	78.991	90.3189	104.915	64.6957	93.6432	53.9946	83.0543	79.6896	91.6913	46.8821	56.6709	70.6555	0.820447	-0.294072	0.320424	-0.917759	0.358745		0.927832	-0.110424	0.223915	-0.493153	0.621904
1045	UMAG_01482	2128.86	1627	2085.49	2239.41	1806.76	2134.03	2064.85	1896.23	1658.65	1160.57	1297.27	1042.17	0.566326	-0.83745	0.163377	-5.12587	2.96e-07		0.962062	-0.0560074	0.163031	-0.343538	0.731194
1046	UMAG_01495	1297.01	1260.7	1367.4	1630.64	1411.99	1500.22	1342.85	1268.31	1405.48	2047.5	1745.71	1754.61	1.22122	0.272506	0.141321	1.92827	0.0538216		1.02332	0.030902	0.0972982	0.317601	0.750788
1047	UMAG_01498	10333.2	10330.2	9985.62	9321.64	9392.78	8222.96	10788.8	10348.1	8907.74	5137.89	5200.17	5369.82	0.583125	-0.792564	0.113203	-7.00127	2.54e-12		0.980282	-0.0285962	0.114608	-0.249512	0.802965
1048	UMAG_01499	511.979	370.057	442.976	455.988	369.983	431.957	416.094	453.175	396.873	1616	760.129	574.076	2.34529	1.21223	0.364844	3.32261	0.000891809		0.95557	-0.0675535	0.169463	-0.398632	0.690164
1049	UMAG_01501	989.826	1294.57	1043.33	1349.26	1408.32	1220.28	1221.14	1076.29	1322	1240.94	1416.77	1211.94	0.972798	-0.0548091	0.134637	-0.407088	0.683944		1.08766	0.120079	0.153454	0.782503	0.433919
1050	UMAG_01503	779.183	756.421	701.768	1331.33	1209.1	1326.6	806.696	820.899	747.216	1040.97	1042.25	967.587	0.788928	-0.358067	0.122271	-2.92847	0.00340633		1.06143	0.0867955	0.111983	0.775077	0.438294
1051	UMAG_01504	21579.2	18179.2	22446.1	22136.1	20060.8	20643.4	21009.4	21787.9	19569.9	24839.8	21213.4	25335.9	1.13604	0.168751	0.132865	1.2701	0.20405		1.00262	0.00284578	0.125917	0.0226004	0.981969
1052	UMAG_01505	30323.8	25959.2	30688.9	29361	27185	28903.7	32722.6	32274.3	25375.2	28894.7	26090.8	31095.3	1.00739	-0.00447724	0.126535	-0.0353835	0.971774		1.0391	0.0552564	0.15255	0.362219	0.717188
1053	UMAG_01507	1356.5	1713.55	1376.72	1300.15	1369.76	1244.37	1467.02	1316.32	1259.04	1943.21	2652.44	2019.57	1.69002	0.742204	0.169113	4.3888	1.14e-05		0.909059	-0.136013	0.144412	-0.941843	0.346273
1054	UMAG_01508	172.61	367.548	198.174	285.285	208.402	221.793	145.551	173.781	561.096	2880.85	2435.62	2657.43	11.1448	3.4601	0.180478	19.1718	6.37e-82		1.19246	0.244593	0.509872	0.479715	0.63143
1055	UMAG_01510	620.226	568.257	672.624	657.87	701.406	720.204	705.55	837.221	584.361	213.361	428.727	338.557	0.471582	-1.10084	0.261308	-4.21279	2.52e-05		1.14294	0.19472	0.177273	1.09842	0.272021
1056	UMAG_01511	316.939	308.59	359.044	378.041	489.332	397.068	381.556	385.966	284.654	272.681	325.242	320.894	0.726658	-0.473796	0.175438	-2.70065	0.00692041		1.06866	0.101294	0.180433	0.561392	0.574531
1057	UMAG_01512	774.307	972.183	809.014	1377.32	1587.34	1439.58	705.55	796.896	916.913	650.608	1012.68	1174.65	0.644365	-0.647218	0.237593	-2.72407	0.00644837		0.946725	-0.0819614	0.156423	-0.523972	0.600298
1058	UMAG_01513	6614.77	10749.2	6753.06	5651.91	7980.79	6032.44	5700.32	6516.3	8328.85	15026.2	15675.7	16362.6	2.39329	1.24699	0.166442	7.492	6.78e-14		0.851907	-0.233022	0.235995	-0.9874	0.323447
1059	UMAG_01514	1060.04	851.758	1002.53	1208.17	1277.04	1099	1032.83	1080.13	875.857	531.968	767.521	580.945	0.524644	-0.946505	0.185818	-5.09373	3.51e-07		1.02556	0.0367457	0.152023	0.241712	0.809003
1060	UMAG_01515	3054.32	2582.87	3299.01	1520.74	1673.64	1351.53	3134.68	3187.58	2782.21	1700.19	1659.47	1738.91	1.12157	0.151984	0.130652	1.16327	0.244718		1.01883	0.0264084	0.139868	0.18881	0.850242
1061	UMAG_01518	705.068	623.451	657.47	834.029	804.23	896.31	852.746	792.095	706.16	1628.43	1621.28	1510.26	1.87802	0.893634	0.119722	7.46425	8.38e-14		1.18379	0.244631	0.132861	1.84125	0.0655848
1062	UMAG_01519	1728.05	1805.12	1769.57	1744.45	2166.65	2028.53	1596.12	1689.8	1788.66	1300.26	1742.01	1679.05	0.794885	-0.344518	0.173889	-1.98126	0.0475623		0.956974	-0.0658243	0.0905665	-0.726806	0.467345
1063	UMAG_01521	1769.01	2009.6	1735.77	2068.7	2143.7	2270.26	1710.43	1805.98	2123.95	2746.91	2576.06	2567.15	1.21711	0.268897	0.107537	2.50052	0.0124013		1.02285	0.0299035	0.129115	0.231604	0.816846
1064	UMAG_01522	1.9504	2.50886	3.49718	0	1.83614	1.66137	2.46696	0	8.21116	0.956777	7.39185	5.88796	4.07049	2.02884	1.33499	1.51975	0.128574		1.34207	0.355959	1.31566	0.270556	0.786733
1065	UMAG_01523	27.3055	27.5974	25.646	21.8251	19.2795	20.7671	14.8018	11.5214	13.6853	57.4066	87.4703	50.0476	3.15046	1.62956	0.357099	4.56334	5.03e-06		0.496697	-1.00774	0.418262	-2.40934	0.0159813
1066	UMAG_01524	69.2391	79.0291	71.1093	47.5475	37.6409	60.64	74.0088	68.1682	71.1634	498.481	463.223	305.192	8.68758	3.09881	0.284516	10.8915	1.27e-27		0.972481	-0.0362733	0.226564	-0.160102	0.872801
1067	UMAG_01526	829.894	763.948	760.054	437.281	495.758	487.612	784.493	827.62	763.638	1310.78	1280.02	1462.18	2.8529	1.4994	0.133079	11.267	1.91e-29		1.00928	0.0126996	0.108349	0.11721	0.906693
1068	UMAG_01527	1289.21	826.669	1196.04	1233.9	978.664	1351.53	1412.75	1324	901.859	492.74	676.355	668.283	0.515526	-0.972848	0.210379	-4.62426	3.76e-06		1.09864	0.136549	0.243439	0.560917	0.574854
1069	UMAG_01528	10862.7	8369.55	10076.5	1703.91	809.739	2566.82	6222.49	9076.93	13221.3	105.245	97.3261	104.021	0.0603472	-4.06933	0.381461	-10.6677	1.44e-26		0.973112	-0.0440218	0.26537	-0.165888	0.868245
1070	UMAG_01529	1552.52	1752.44	1500.29	1360.17	1739.74	1546.74	1528.69	1404.65	1654.55	2042.72	1918.19	1843.91	1.24925	0.30815	0.13893	2.21803	0.0265529		0.954767	-0.0686212	0.118276	-0.580177	0.561795
1071	UMAG_01530	3579.95	4145.89	3456.38	2944.83	4109.29	3561.15	3587.78	3946.08	4113.79	2543.11	2617.95	2840.94	0.75382	-0.419918	0.161152	-2.60572	0.00916809		1.04162	0.0575228	0.117699	0.488727	0.625035
1072	UMAG_01531	950.818	937.059	1091.12	932.242	1002.53	1013.44	860.969	969.717	1041.45	1205.54	1119.87	1153.06	1.17985	0.224786	0.112168	2.00401	0.0450691		0.964128	-0.0562192	0.130683	-0.430193	0.667055
1073	UMAG_01532	703.118	612.162	827.666	850.398	730.785	741.802	638.12	756.571	832.064	618.078	656.643	701.648	0.850788	-0.249073	0.145368	-1.7134	0.086639		1.03911	0.0508141	0.172548	0.294493	0.768381
1074	UMAG_01533	1593.47	2271.77	1690.3	2023.5	1758.11	1825.02	1834.6	1934.63	2503.04	965.388	1144.51	1212.92	0.592659	-0.770462	0.154659	-4.9817	6.3e-07		1.12901	0.172837	0.192891	0.896035	0.370234
1075	UMAG_01534	809.414	865.556	813.677	1072.55	1123.72	1040.85	751.6	784.414	938.809	1097.42	1068.12	1097.12	1.00789	-0.00267086	0.106961	-0.0249705	0.980078		0.994445	-0.0126593	0.127384	-0.0993792	0.920837
1076	UMAG_01535	2389.24	2369.62	2495.82	2427.26	2762.48	2509.5	1640.53	1920.23	2274.49	2480.92	2284.08	2157.94	0.899172	-0.167163	0.12033	-1.38921	0.16477		0.804344	-0.317872	0.14418	-2.20469	0.0274758
1077	UMAG_01539	548.061	642.268	543.229	476.254	542.58	505.888	578.091	599.112	515.935	541.536	528.518	591.74	1.0899	0.111633	0.133938	0.833462	0.404584		0.976684	-0.0304324	0.137334	-0.221594	0.82463
1078	UMAG_01540	2186.39	2195.25	2141.44	1327.43	1793.91	2347.52	1357.65	1892.39	2360.71	833.352	677.587	756.602	0.414628	-1.28327	0.234405	-5.47459	4.39e-08		0.860137	-0.221548	0.203847	-1.08684	0.277108
1079	UMAG_01544	1465.72	1575.56	1485.14	2461.56	2141.86	2267.77	1432.48	1497.78	1587.49	1772.91	1755.57	1791.9	0.774302	-0.384783	0.121135	-3.17647	0.00149077		0.998085	-0.00482526	0.0932529	-0.0517438	0.958733
1080	UMAG_01547	2427.27	2212.81	2455.02	3875.51	3450.11	3475.59	3401.11	3089.65	2378.5	6641.94	8792.61	7345.22	2.109	1.06099	0.159392	6.6565	2.8e-11		1.25005	0.322977	0.167074	1.93314	0.0532191
1081	UMAG_01549	780.158	821.651	762.385	476.254	632.551	577.326	902.907	824.739	826.59	523.357	550.693	637.862	1.01529	0.0100881	0.172697	0.0584147	0.953418		1.08038	0.112898	0.10655	1.05958	0.289334
1082	UMAG_01550	3412.22	2446.14	3203.42	856.634	1839.81	1196.19	3441.41	3491.94	3315.94	1318.44	1105.08	1634.89	1.04259	0.0515779	0.294131	0.175357	0.860799		1.13105	0.176054	0.155669	1.13095	0.258076
1083	UMAG_01551	1617.85	1731.11	1572.57	904.181	1131.06	1292.55	1628.19	1634.12	1655.92	1973.83	1793.76	1914.57	1.70748	0.758506	0.170937	4.43735	9.11e-06		0.999329	-0.00158769	0.0882525	-0.0179903	0.985647
1084	UMAG_01552	3078.7	2798.63	3205.75	3435.89	2824.9	3395.84	3012.16	2820.82	3436.37	3591.74	3196.98	3351.23	1.05005	0.0542783	0.144703	0.375103	0.707584		1.02051	0.0263772	0.120574	0.218763	0.826834
1085	UMAG_01553	875.728	1034.9	899.941	1332.89	1400.06	1093.18	894.684	876.586	1081.14	1016.1	1207.34	1060.81	0.858373	-0.235	0.159255	-1.47562	0.140046		1.01488	0.018213	0.137815	0.132155	0.894861
1086	UMAG_01554	294.51	397.654	305.42	597.071	556.351	515.025	412.805	358.123	358.554	530.054	517.43	460.242	0.90367	-0.16207	0.145053	-1.11731	0.26386		1.13222	0.183624	0.174414	1.05281	0.29243
1087	UMAG_01556	389.104	402.672	391.684	368.688	441.592	403.713	453.098	447.414	444.771	287.033	421.336	376.829	0.893908	-0.176804	0.1969	-0.897941	0.369217		1.13674	0.185553	0.113057	1.64123	0.100749
1088	UMAG_01558	535.384	447.831	482.611	519.125	387.426	482.628	513.128	534.784	463.931	1167.27	1116.17	1127.54	2.45539	1.27838	0.165829	7.70898	1.27e-14		1.03139	0.0446711	0.138974	0.321435	0.74788
1089	UMAG_01559	1023.96	1090.1	1021.18	1425.64	1196.25	1458.68	944.845	960.116	1156.41	2017.84	1446.34	1495.54	1.21545	0.26529	0.19184	1.38287	0.166704		0.976439	-0.0385326	0.12211	-0.315556	0.752339
1090	UMAG_01560	1653.94	1511.59	1593.55	1827.07	2300.69	1744.44	1560.76	1753.17	1591.6	1018.01	1240.6	1111.84	0.573968	-0.814213	0.166463	-4.89127	1e-06		1.03077	0.0426	0.105331	0.40444	0.685889
1091	UMAG_01561	858.174	994.763	845.152	509.771	655.503	518.348	768.869	857.383	1108.51	2091.51	1446.34	1963.63	3.26765	1.69629	0.20046	8.46197	2.63e-17		1.01359	0.0150076	0.171616	0.0874489	0.930315
1092	UMAG_01564	648.507	668.611	570.04	915.094	1026.4	826.532	520.528	485.818	561.096	2627.31	1261.54	1307.13	1.87714	0.894087	0.302074	2.95983	0.00307807		0.830584	-0.271161	0.127436	-2.12783	0.0333515
1093	UMAG_01565	698.242	837.959	699.436	1010.97	1244.9	889.664	787.782	744.09	766.375	582.677	948.621	838.052	0.753242	-0.422069	0.233385	-1.80847	0.0705342		1.02801	0.0408998	0.124377	0.328839	0.742278
1094	UMAG_01566	941.066	587.073	952.399	1154.39	952.958	1026.73	1011.45	964.916	748.584	1293.56	1523.95	1146.19	1.26471	0.321673	0.172069	1.86944	0.0615613		1.09853	0.135482	0.233582	0.580019	0.561902
1095	UMAG_01567	202.841	219.525	201.671	576.805	472.807	409.528	190.778	216.026	236.755	239.194	284.586	182.527	0.484057	-1.06589	0.234748	-4.54057	5.61e-06		1.03128	0.0376512	0.159884	0.23549	0.813828
1096	UMAG_01568	441.765	444.068	452.302	898.725	704.16	694.453	541.909	459.895	472.142	646.781	763.825	704.592	0.920717	-0.136448	0.175613	-0.776979	0.437171		1.10149	0.141598	0.129372	1.0945	0.273735
1097	UMAG_01569	755.778	718.788	693.608	982.907	997.025	809.088	677.592	763.292	756.795	658.262	979.421	920.484	0.917228	-0.139399	0.204519	-0.681594	0.495496		1.01361	0.0161362	0.112669	0.143217	0.886119
1098	UMAG_01573	524.657	534.387	556.052	194.867	224.009	211.825	367.577	379.246	517.303	2295.31	328.937	313.043	4.65718	2.20284	0.915068	2.4073	0.0160709		0.782694	-0.361671	0.168402	-2.14767	0.0317402
1099	UMAG_01574	686.539	593.345	574.703	753.744	675.7	706.913	691.571	628.876	540.568	450.642	452.135	485.756	0.649953	-0.636968	0.134091	-4.75025	2.03e-06		1.00347	0.00680294	0.15575	0.0436785	0.965161
1100	UMAG_01576	681.663	405.181	638.818	387.395	412.214	401.221	916.887	851.623	454.351	345.396	301.834	345.427	0.826642	-0.286601	0.141414	-2.02668	0.0426954		1.28812	0.367354	0.312131	1.17692	0.239226
1101	UMAG_01577	1199.49	1234.36	1147.08	1003.95	986.008	882.188	1494.98	1386.41	1074.29	1097.42	1404.45	1471.99	1.38359	0.453732	0.169324	2.67966	0.00736976		1.10465	0.145982	0.159855	0.913218	0.361128
1102	UMAG_01578	1089.3	763.948	960.559	815.322	756.491	785.829	1096.15	918.831	836.17	666.873	620.916	611.366	0.805532	-0.327262	0.124286	-2.63314	0.00845986		1.01327	0.0188577	0.188293	0.100151	0.920225
1103	UMAG_01580	720.671	802.835	800.854	2066.37	1623.15	1480.28	724.464	692.243	964.811	774.032	911.662	1026.47	0.524617	-0.946672	0.200249	-4.72747	2.27e-06		1.02459	0.0301043	0.163306	0.184343	0.853745
1104	UMAG_01595	1118.55	1019.85	1027.01	749.067	974.073	961.103	1239.24	1266.39	1087.98	1040.02	1006.52	1175.63	1.2004	0.251217	0.162932	1.54185	0.123109		1.13527	0.183707	0.11957	1.5364	0.124441
1105	UMAG_01597	2334.62	1938.09	2256.85	1260.4	961.22	1274.27	1767.99	2169.86	2115.74	1151	1243.06	1297.31	1.05592	0.0616545	0.172918	0.356553	0.721427		0.927105	-0.111824	0.139118	-0.803807	0.421508
1106	UMAG_01599	153.106	159.313	164.367	233.061	209.32	174.444	161.997	156.499	217.596	217.188	162.621	157.012	0.870298	-0.214462	0.223103	-0.961268	0.336417		1.12439	0.157971	0.193707	0.815518	0.414776
1107	UMAG_01604	45.8343	51.4316	51.292	71.7109	33.9686	43.1957	59.207	48.9659	62.9522	27.7465	29.5674	52.9916	0.740926	-0.450568	0.435884	-1.03369	0.301282		1.15191	0.200859	0.267191	0.75174	0.452207
1108	UMAG_01605	1059.07	979.709	1106.27	936.139	1148.51	1078.23	1065.73	1117.57	981.234	646.781	714.546	681.04	0.645731	-0.644718	0.137803	-4.67857	2.89e-06		1.0062	0.00937906	0.11647	0.0805275	0.935818
1109	UMAG_01606	6402.18	6038.82	5945.21	4531.04	6364.07	6285.8	5974.15	6776.5	5832.66	3226.25	3949.71	4460.13	0.677269	-0.574476	0.20208	-2.84281	0.00447181		1.01072	0.0148757	0.107303	0.138634	0.88974
1110	UMAG_01607	1487.18	1495.28	1424.52	1502.03	1363.34	1570	1471.13	1299.04	1738.03	2417.77	2111.61	1900.83	1.44976	0.519916	0.151699	3.42728	0.000609654		1.02297	0.0291178	0.135958	0.214168	0.830416
1111	UMAG_01608	5894.1	5599.77	5680.59	2739.05	4536.19	3716.49	5767.75	5536.99	5766.97	5464.15	4698.75	5414.96	1.41724	0.491798	0.206759	2.3786	0.0173783		0.994017	-0.00999891	0.075185	-0.132991	0.894201
1112	UMAG_01610	964.471	1122.71	904.604	999.276	849.216	951.135	622.496	653.839	1009.97	1968.09	1172.84	1188.39	1.54639	0.612591	0.242324	2.52799	0.0114719		0.764194	-0.393697	0.215274	-1.82881	0.0674277
1113	UMAG_01612	3678.45	3793.39	3752.48	2475.59	2197.86	2247.84	3351.78	3555.31	3588.28	4105.53	5309.81	4910.55	2.06983	1.03397	0.154668	6.6851	2.31e-11		0.935056	-0.0983057	0.0773167	-1.27147	0.203562
1114	UMAG_01613	854.273	1068.77	890.615	527.699	716.095	537.454	1072.31	935.153	1044.19	878.321	1129.72	1094.18	1.7416	0.788328	0.190602	4.13599	3.53e-05		1.08458	0.117434	0.136726	0.858899	0.390396
1115	UMAG_01614	2332.67	4395.52	2714.98	5924.73	1912.34	3458.97	1890.51	2024.88	7192.98	42240.7	35099	47449.1	11.0471	3.44411	0.371789	9.2636	1.98e-20		1.17634	0.227001	0.69761	0.325398	0.74488
1116	UMAG_01615	1348.7	1363.56	1340.59	1521.52	1288.05	1303.35	1350.25	1227.03	1384.95	1924.08	2186.76	2109.85	1.51247	0.580751	0.14211	4.08663	4.38e-05		0.977639	-0.0345664	0.0956791	-0.361274	0.717895
1117	UMAG_01616	751.878	880.609	774.043	640.722	721.604	679.501	907.841	794.016	859.435	454.469	410.248	415.101	0.6268	-0.686685	0.13051	-5.26156	1.43e-07		1.06431	0.0907475	0.123187	0.736663	0.461327
1118	UMAG_01617	1217.05	1354.78	1320.77	729.581	810.657	910.431	1170.16	1203.02	1191.99	1613.13	1406.92	1287.5	1.7577	0.799299	0.159642	5.00682	5.53e-07		0.915885	-0.12677	0.0957252	-1.32431	0.1854
1119	UMAG_01619	2715.93	3437.14	3056.54	4449.2	3194.89	4503.15	2090.34	2425.25	4142.53	16160.9	8086.69	12233.2	3.00322	1.56913	0.280258	5.59889	2.16e-08		0.940119	-0.0937341	0.259122	-0.361738	0.717548
1120	UMAG_01621	1326.27	1563.02	1429.18	1704.69	1618.56	1710.38	1515.54	1477.62	1705.18	1953.74	1973.62	1799.75	1.13777	0.170597	0.112172	1.52084	0.1283		1.08796	0.119822	0.116613	1.02752	0.304177
1121	UMAG_01623	663.135	775.237	648.144	595.513	507.693	679.501	719.53	678.802	515.935	931.9	842.671	821.37	1.45618	0.525788	0.168788	3.11508	0.00183894		0.917446	-0.11978	0.176243	-0.67963	0.496738
1122	UMAG_01624	5261.19	4957.51	5209.63	7294.25	7233.48	7057.5	4642.82	4867.79	5812.13	4228	4720.93	4762.37	0.635217	-0.669396	0.110867	-6.03785	1.56e-09		0.993156	-0.0127599	0.11856	-0.107625	0.914293
1123	UMAG_01626	1692.94	1654.59	1707.79	1477.87	1811.35	1617.34	1737.56	1668.68	1762.66	1634.17	2212.63	2119.66	1.21602	0.268928	0.173596	1.54916	0.121344		1.02247	0.0304571	0.0826346	0.368576	0.712444
1124	UMAG_01627	28141.3	32685.4	27859.7	38333.4	34704.9	35303.3	25784.7	26904.4	35836.2	30677.1	22224.8	24412.4	0.713617	-0.502445	0.166258	-3.02207	0.00251048		0.998183	-0.00507581	0.16068	-0.0315895	0.974799
1125	UMAG_01628	562.689	664.848	524.577	477.813	493.922	400.39	586.314	492.539	499.512	683.139	546.997	525.009	1.27914	0.341355	0.177875	1.91908	0.0549747		0.900835	-0.147925	0.154001	-0.960551	0.336778
1126	UMAG_01632	2860.26	2418.54	2829.22	1909.69	2302.52	2064.25	2824.67	2899.55	2217.01	2315.4	2961.67	2689.81	1.26933	0.33057	0.152963	2.16111	0.0306872		0.97943	-0.0294955	0.15692	-0.187965	0.850904
1127	UMAG_01634	29216.9	31985.4	27852.7	15905	23452.1	18273.4	31563.1	28635.4	27454	31220.6	32109	33727.2	1.68412	0.740122	0.172183	4.29846	1.72e-05		0.984251	-0.023157	0.110091	-0.210344	0.833399
1128	UMAG_01637	1182.92	1157.84	1140.08	1237.01	1200.84	1081.55	1071.48	1246.23	1231.67	1662.88	1325.61	1322.83	1.22501	0.278053	0.155896	1.78359	0.0744911		1.01969	0.0253959	0.108662	0.233714	0.815207
1129	UMAG_01638	625.102	420.234	559.549	544.847	522.382	578.988	609.339	562.628	487.195	376.013	457.063	414.12	0.757613	-0.417622	0.149297	-2.79727	0.0051537		1.03382	0.0476385	0.195286	0.243943	0.807275
1130	UMAG_01639	7415.41	8084.8	7275.3	5885.75	6818.51	5882.08	6622.14	6764.97	6430.71	6485.99	6934.79	7337.37	1.11685	0.146031	0.123685	1.18067	0.237735		0.870138	-0.201021	0.0882332	-2.27829	0.0227095
1131	UMAG_01640	1142.93	602.126	1064.31	713.991	560.941	554.898	1092.86	942.834	613.1	365.489	470.615	387.624	0.668765	-0.598847	0.192327	-3.1137	0.00184758		0.942845	-0.083929	0.30281	-0.277168	0.781651
1132	UMAG_01641	1550.56	1574.31	1538.76	1039.03	2015.17	1057.46	1691.51	1599.55	1505.38	737.675	868.543	855.716	0.598769	-0.749193	0.27888	-2.68644	0.00722178		1.02848	0.041537	0.0977998	0.424715	0.671045
1133	UMAG_01643	2449.7	2719.6	2517.97	3403.15	3163.67	3189.83	2315.65	2680.64	2704.21	3010.02	3299.23	3306.09	0.985516	-0.0363316	0.114733	-0.316663	0.7515		1.00172	0.000860116	0.110068	0.00781437	0.993765
1134	UMAG_01645	726.523	815.379	706.431	1261.96	1008.04	1074.91	660.323	726.808	1067.45	1005.57	1246.76	1218.81	1.03774	0.0367774	0.170555	0.215633	0.829273		1.09173	0.121008	0.204211	0.592562	0.553474
1135	UMAG_01646	1072.72	839.213	1009.52	962.641	856.56	1010.94	1381.5	1346.08	870.383	706.101	1339.16	1076.51	1.10304	0.125432	0.252208	0.497337	0.618951		1.23157	0.302253	0.21861	1.38261	0.166784
1136	UMAG_01647	1601.28	1226.83	1351.08	1523.08	1698.43	1648.91	1615.86	1859.74	1390.42	497.524	1032.4	931.278	0.505336	-0.998763	0.274786	-3.63469	0.000278319		1.16435	0.219444	0.172075	1.27528	0.20221
1137	UMAG_01648	1464.75	1098.88	1462.99	1399.92	1379.86	1570.83	1415.21	1494.9	1374	1446.65	1278.79	1430.77	0.955317	-0.0804504	0.131294	-0.612748	0.540043		1.06395	0.0878233	0.154153	0.569717	0.56887
1138	UMAG_01649	3.90079	7.52658	4.66291	6.23573	1.83614	5.8148	1.64464	0.960116	5.47411	1.91355	6.15988	1.96265	0.722713	-0.540389	0.994462	-0.543398	0.586856		0.502096	-1.08752	1.01692	-1.06943	0.284876
1139	UMAG_01650	385.203	380.092	401.01	258.783	381.918	313.999	402.937	419.571	333.921	259.286	379.448	302.248	0.985633	-0.0343235	0.227198	-0.151073	0.879918		0.991531	-0.00751978	0.147345	-0.051035	0.959298
1140	UMAG_01651	2509.18	2464.95	2462.02	2819.33	3366.57	2850.08	2387.19	2630.72	2390.82	1423.68	1855.36	1656.48	0.546207	-0.886204	0.15868	-5.58484	2.34e-08		0.996312	-0.00585326	0.0923072	-0.0634107	0.949439
1141	UMAG_01652	6341.71	3887.48	6416.16	1377.32	1464.32	1588.27	6935.45	5751.09	4636.57	2323.05	2376.48	2684.91	1.66695	0.723103	0.132233	5.46838	4.54e-08		1.04072	0.0572683	0.244678	0.234056	0.814942
1142	UMAG_01653	617.3	706.244	628.327	1254.16	1200.84	1058.29	606.05	658.639	671.947	559.714	923.982	825.295	0.657216	-0.620991	0.220999	-2.80993	0.00495522		0.992194	-0.0126781	0.117829	-0.107597	0.914315
1143	UMAG_01654	1401.36	1494.03	1325.43	2458.44	2007.82	2081.7	1376.56	1378.73	1613.49	646.781	867.311	785.061	0.351125	-1.52685	0.178059	-8.57494	9.91e-18		1.03506	0.0466598	0.114778	0.406522	0.684359
1144	UMAG_01656	1327.24	2393.45	1331.26	1730.42	817.083	951.135	1145.49	1258.71	3696.39	9156.35	13530.8	18672.7	11.8217	3.54466	0.353929	10.0152	1.31e-23		1.20757	0.265742	0.629858	0.421907	0.673093
1145	UMAG_01657	4235.29	4479.57	4711.87	4040.76	4285.56	4795.55	4202.88	4215.87	4594.14	4810.67	4568.17	4964.53	1.09309	0.114046	0.123899	0.920477	0.357324		0.969178	-0.0468924	0.0920606	-0.509365	0.610496
1146	UMAG_01658	301.336	439.05	294.929	721.007	622.452	621.353	327.283	337.961	368.134	393.235	457.063	422.951	0.648026	-0.643233	0.152721	-4.21183	2.53e-05		0.998128	-0.00262321	0.197577	-0.0132769	0.989407
1147	UMAG_01659	1338.95	1251.92	1360.4	675.798	907.054	954.458	1291.86	1370.08	1228.94	1398.81	1206.1	1242.36	1.51628	0.587811	0.178173	3.29911	0.000969913		0.984718	-0.0222233	0.104709	-0.212239	0.83192
1148	UMAG_01660	2450.67	2407.25	2473.67	2661.1	2311.7	2667.33	2479.29	2367.65	2637.15	3059.77	2635.2	2720.24	1.10145	0.123577	0.138422	0.892757	0.371987		1.0208	0.0274344	0.085719	0.32005	0.74893
1149	UMAG_01661	21.4544	53.9405	24.4803	8.57413	11.9349	11.6296	16.4464	22.0827	26.002	14.3516	6.15988	13.7386	1.0657	0.102003	0.573918	0.177732	0.858934		0.646118	-0.633997	0.487861	-1.29955	0.193757
1150	UMAG_01662	1501.8	1632.01	1718.28	2294.75	1949.06	2080.87	1528.69	1390.25	1774.98	2368.02	2359.23	2314.95	1.11345	0.138962	0.126096	1.10204	0.270446		0.9674	-0.0507724	0.131894	-0.384949	0.700275
1151	UMAG_01663	278.907	370.057	284.437	321.92	255.224	267.481	348.664	355.243	322.972	233.453	312.922	250.238	0.943157	-0.104345	0.201677	-0.517387	0.604886		1.10015	0.142286	0.167129	0.851356	0.394572
1152	UMAG_01664	3223.03	3228.9	2977.27	1049.16	1396.39	1303.35	2846.87	2936.03	3410.37	2108.74	1798.68	2193.26	1.62733	0.690271	0.166125	4.15513	3.25e-05		0.974979	-0.0393137	0.110166	-0.356859	0.721197
1153	UMAG_01665	346.195	382.601	391.684	712.433	437.002	418.666	324.816	309.157	462.562	7549.92	4904.49	5039.11	11.1559	3.46083	0.280558	12.3355	5.83e-35		0.97863	-0.0389725	0.192982	-0.201949	0.839957
1154	UMAG_01667	4528.82	3996.61	4671.07	3315.07	2068.41	2442.22	3069.72	3937.43	4621.51	9146.78	10575.3	9523.77	3.73715	1.88398	0.213119	8.84005	9.57e-19		0.881193	-0.185883	0.173964	-1.06851	0.285289
1155	UMAG_01668	1481.33	1373.6	1518.94	1608.82	1601.12	1717.86	1361.76	1435.37	1457.48	1461.95	1467.28	1541.66	0.907283	-0.155101	0.109653	-1.41447	0.157224		0.972735	-0.0422804	0.0968903	-0.436374	0.662566
1156	UMAG_01669	1716.35	1619.47	1679.81	2145.09	1933.46	2122.4	1772.1	1758.93	1803.72	2429.26	2670.92	2456.26	1.21859	0.269291	0.121361	2.21892	0.0264919		1.06363	0.0872131	0.0832519	1.04758	0.294832
1157	UMAG_01670	2823.2	2870.13	2829.22	2622.91	3076.46	3110.92	2827.96	2936.99	2957.39	2745.95	2903.77	2881.17	0.968288	-0.0602344	0.122413	-0.492059	0.622678		1.02344	0.032115	0.0744129	0.431578	0.666048
1158	UMAG_01671	1012.26	1141.53	1140.08	1081.12	616.026	789.151	611.806	898.668	1071.56	3146.84	1176.54	1400.35	2.30211	1.18335	0.387638	3.05272	0.0022678		0.78389	-0.356036	0.214255	-1.66174	0.096565
1159	UMAG_01672	13911.2	16071.8	14327.9	15068.6	15531.9	15758.1	13537.9	14114.7	16604.3	12758.6	9972.84	10904.5	0.725559	-0.47753	0.137735	-3.46702	0.000526257		0.99878	-0.00362136	0.121928	-0.0297007	0.976306
1160	UMAG_01673	6357.32	6767.65	6011.65	3137.35	4861.19	5259.9	6227.43	6087.13	6236.38	4499.72	4426.49	5268.74	1.07063	0.0863636	0.221583	0.389758	0.696715		0.969395	-0.0456589	0.0854302	-0.534459	0.593024
1161	UMAG_01677	345.22	544.422	292.597	340.627	458.117	349.719	263.965	287.075	474.879	328.174	370.825	330.707	0.896595	-0.170314	0.179027	-0.951328	0.341438		0.867775	-0.210165	0.309812	-0.678361	0.497543
1162	UMAG_01679	1362.35	799.072	1213.52	1239.35	1092.5	1349.86	1557.47	1362.4	953.863	546.319	930.142	747.77	0.604128	-0.743744	0.22915	-3.24567	0.00117176		1.14779	0.199432	0.262403	0.760023	0.447241
1163	UMAG_01680	914.736	1024.87	987.371	1615.05	1203.59	1279.26	978.561	922.671	1217.99	1800.65	1764.19	1899.85	1.33353	0.398514	0.168118	2.37045	0.0177665		1.06568	0.0878982	0.143355	0.613152	0.539776
1164	UMAG_01682	545.136	587.073	539.732	363.231	444.346	412.02	552.599	563.588	492.67	759.681	683.746	730.106	1.78217	0.821657	0.141431	5.80959	6.26e-09		0.962269	-0.0518755	0.122833	-0.422325	0.672788
1165	UMAG_01683	1148.78	1309.62	1143.58	1113.86	1272.45	1277.59	1203.05	1271.19	1165.98	1236.16	1345.32	1346.38	1.07204	0.0864416	0.124145	0.696293	0.486245		1.01062	0.0162634	0.111132	0.146344	0.88365
1166	UMAG_01684	21.4544	27.5974	20.9831	7.0152	5.50843	7.47617	37.0044	25.9231	19.1594	15.3084	22.1756	17.6639	2.75742	1.43397	0.536059	2.67502	0.00747249		1.17209	0.259043	0.418192	0.619437	0.535629
1167	UMAG_01686	3820.83	2761	3428.4	3796.78	4454.48	3870.99	3936.44	3903.83	3148.98	2469.44	3368.22	3003.84	0.729361	-0.468908	0.16549	-2.83345	0.00460489		1.0978	0.134295	0.173829	0.772569	0.439777
1168	UMAG_01687	1329.19	1189.2	1303.28	823.117	1038.34	1005.96	1467.02	1452.65	1111.24	1117.52	1064.43	1147.17	1.16101	0.202784	0.142438	1.42366	0.154544		1.05475	0.0784167	0.155615	0.503914	0.614322
1169	UMAG_01688	1294.09	1199.23	1231.01	907.299	940.105	907.109	1370.81	1208.79	1239.89	1328.01	1262.77	1308.11	1.41545	0.487173	0.105121	4.63442	3.58e-06		1.02555	0.036083	0.107538	0.335537	0.73722
1170	UMAG_01689	1.9504	5.01772	0	1.55893	0	2.49206	4.93392	4.80058	15.0538	4.78388	9.8558	4.90663	4.82507	2.2066	1.09123	2.02212	0.0431636		3.55739	1.81924	1.09738	1.6578	0.0973581
1171	UMAG_01690	35.1071	47.6683	38.469	120.038	69.7734	60.64	46.8722	29.7636	34.2132	350.18	364.665	293.416	4.02578	1.9874	0.293215	6.77796	1.22e-11		0.91426	-0.112536	0.340067	-0.330923	0.740703
1172	UMAG_01691	746.026	666.102	736.739	757.642	657.339	706.913	770.514	896.748	666.472	522.4	590.116	703.611	0.855899	-0.239917	0.174075	-1.37824	0.168129		1.08603	0.12043	0.156511	0.769466	0.441617
1173	UMAG_01692	291.584	405.181	289.1	523.802	458.117	428.634	345.374	312.038	410.558	537.708	357.273	340.52	0.875899	-0.206329	0.228994	-0.901025	0.367575		1.08328	0.113137	0.198434	0.57015	0.568576
1174	UMAG_01694	2126.91	1655.85	1994.56	2244.86	1848.08	2412.31	2392.95	2167.94	1724.34	712.799	973.261	1170.72	0.43915	-1.20287	0.228379	-5.267	1.39e-07		1.08792	0.122063	0.177756	0.686686	0.492281
1175	UMAG_01695	79.9662	86.5556	61.7835	135.627	97.3155	101.344	97.8561	83.5301	88.9542	43.0549	43.1191	49.0663	0.404564	-1.32255	0.271273	-4.87536	1.09e-06		1.18412	0.246322	0.236022	1.04364	0.296653
1176	UMAG_01696	242.824	189.419	251.797	241.635	190.959	171.121	256.564	296.676	180.646	288.947	187.26	188.415	1.10089	0.123265	0.259383	0.475224	0.634627		1.07287	0.105867	0.239708	0.441652	0.658741
1177	UMAG_01697	16578.4	19160.2	17520.9	12734.1	14079.5	14233.8	15963.7	18153.9	20787.9	7282.03	9355.62	11578.7	0.687407	-0.554196	0.199548	-2.77726	0.00548201		1.03091	0.0419706	0.13256	0.316617	0.751534
1178	UMAG_01698	10.7272	2.50886	11.6573	3.89733	5.50843	6.64548	16.4464	10.5613	4.10558	9.56777	7.39185	8.83193	1.60683	0.680979	0.672457	1.01267	0.311216		1.24986	0.341697	0.795842	0.429353	0.667666
1179	UMAG_01699	776.258	753.912	798.523	1872.28	1589.18	1426.29	618.384	631.756	890.911	999.832	1209.8	1011.75	0.659072	-0.618005	0.172422	-3.58426	0.000338029		0.919422	-0.127738	0.17316	-0.737689	0.460703
1180	UMAG_01700	1579.82	2017.12	1691.47	3303.38	2892.84	2786.95	1634.77	1524.66	2253.96	2797.61	2563.74	3041.13	0.935358	-0.111615	0.143999	-0.775112	0.438274		1.02363	0.0303902	0.187815	0.161809	0.871456
1181	UMAG_01701	550.987	612.162	540.897	325.817	398.443	417.835	624.141	557.827	494.038	585.547	549.461	546.599	1.47239	0.545307	0.155246	3.51253	0.000443857		0.983545	-0.0195209	0.144855	-0.134762	0.8928
1182	UMAG_01702	237.948	184.401	228.482	158.232	217.583	181.92	240.94	269.792	194.331	181.788	240.235	191.359	1.09977	0.122696	0.211206	0.580931	0.561287		1.08333	0.118129	0.201694	0.585681	0.55809
1183	UMAG_01703	851.348	784.018	768.214	892.489	918.071	873.051	839.589	874.665	763.638	304.255	454.599	388.605	0.42758	-1.24251	0.185271	-6.70644	1.99e-11		1.03092	0.0446091	0.118616	0.376081	0.706857
1184	UMAG_01705	1512.53	1290.81	1558.58	1339.12	1417.5	1609.04	1405.34	1567.87	1457.48	2313.49	1995.8	2082.37	1.46408	0.53557	0.138944	3.85458	0.000115929		1.01577	0.0208833	0.124761	0.167387	0.867066
1185	UMAG_01706	717.746	661.084	753.06	501.197	526.055	642.12	786.138	800.736	837.538	1053.41	946.157	977.401	1.78329	0.820037	0.156411	5.24284	1.58e-07		1.13721	0.182448	0.109211	1.6706	0.0948015
1186	UMAG_01708	5159.77	6561.92	5163	4786.7	6086.81	5842.21	4313.07	5370.89	6230.9	1502.14	1930.51	1931.25	0.320889	-1.65303	0.171864	-9.61824	6.7e-22		0.942561	-0.0874697	0.178177	-0.490915	0.623486
1187	UMAG_01709	766.506	889.39	737.905	655.531	753.736	838.162	828.076	802.657	847.118	1024.71	973.261	948.942	1.31124	0.37703	0.145798	2.58597	0.00971045		1.03511	0.0495708	0.119146	0.41605	0.677373
1188	UMAG_01710	578.292	635.996	665.63	1582.32	1044.76	1673	491.747	647.118	904.596	240.151	407.784	328.744	0.22713	-2.15765	0.272545	-7.91665	2.44e-15		1.08699	0.114136	0.229817	0.496639	0.619444
1189	UMAG_01711	311.088	268.448	346.221	950.949	557.269	563.205	238.473	223.707	374.976	278.422	444.743	270.846	0.479869	-1.07986	0.305672	-3.53274	0.000411281		0.904293	-0.155875	0.238994	-0.652212	0.514264
1190	UMAG_01712	3477.56	4632.61	3499.51	6370.58	5280.74	5283.99	3031.89	2844.82	5422.1	5790.41	3098.42	3599.5	0.737414	-0.455941	0.25748	-1.77078	0.0765967		0.973224	-0.0434196	0.266096	-0.163173	0.870382
1191	UMAG_01713	65.3383	86.5556	82.7666	69.3725	71.6095	48.1798	84.6989	62.4075	86.2172	249.719	153.997	71.6368	2.51294	1.31428	0.437452	3.0044	0.00266102		0.994303	-0.00744342	0.255359	-0.0291488	0.976746
1192	UMAG_01714	771.382	644.777	653.973	1022.66	909.808	945.32	654.567	755.611	613.1	7562.36	1464.82	1170.72	3.54366	1.80701	0.828552	2.18093	0.0291889		0.977367	-0.0332337	0.149752	-0.221924	0.824373
1193	UMAG_01716	2.92559	5.01772	5.82863	1.55893	6.4265	4.98411	15.6241	6.72081	1.36853	3.82711	0	2.94398	0.522076	-0.889428	1.16126	-0.765916	0.443726		1.72186	0.84451	0.9579	0.881627	0.377979
1194	UMAG_01717	183.337	195.691	176.025	374.144	285.52	350.549	240.94	219.866	172.434	585.547	399.16	285.566	1.25743	0.312897	0.286478	1.09222	0.274736		1.14087	0.199457	0.190345	1.04787	0.294699
1195	UMAG_01718	19.504	25.0886	11.6573	25.7224	10.0988	19.1058	13.1571	22.0827	19.1594	25.833	30.7994	20.6078	1.40624	0.45745	0.474737	0.963588	0.335253		0.967099	-0.0551201	0.49022	-0.11244	0.910475
1196	UMAG_01720	1088.32	998.526	1154.07	1473.19	1319.27	1484.44	1083.82	1136.78	1079.77	1282.08	1105.08	883.193	0.764657	-0.403309	0.181633	-2.22047	0.0263872		1.01834	0.0251801	0.108901	0.231219	0.817144
1197	UMAG_01721	263.303	195.691	346.221	683.592	353.457	493.427	356.064	293.795	220.333	2503.88	1355.17	869.455	3.08957	1.60666	0.396085	4.05635	4.98e-05		1.0807	0.115234	0.276084	0.417388	0.676395
1198	UMAG_01722	758.704	1376.11	648.144	82.6235	51.412	61.4707	684.17	725.847	756.795	93.7641	107.182	57.8982	1.32397	0.379822	0.334233	1.1364	0.255789		0.778601	-0.360577	0.279202	-1.29146	0.196546
1199	UMAG_01723	392.03	710.007	455.799	428.707	202.894	230.1	391.424	458.935	860.803	1055.32	1249.22	1456.29	4.36444	2.10565	0.311305	6.76394	1.34e-11		1.09842	0.129988	0.339772	0.382573	0.702037
1200	UMAG_01724	814.29	962.147	753.06	547.186	593.992	619.691	808.34	825.699	923.756	1487.79	1283.72	1640.78	2.50574	1.31188	0.152596	8.59704	8.18e-18		1.01119	0.0140889	0.138439	0.10177	0.918939
1201	UMAG_01725	1527.16	1123.97	1297.45	1399.92	844.625	1180.4	1413.57	1361.44	1480.75	2612.96	3156.32	3822.26	2.80049	1.46796	0.247219	5.93788	2.89e-09		1.07779	0.104994	0.14723	0.713134	0.475763
1202	UMAG_01726	5502.07	6147.96	5629.3	5743.89	5455.18	5600.48	4634.59	5368.97	5938.04	3143.97	3442.14	4141.2	0.638547	-0.661736	0.152284	-4.34542	1.39e-05		0.922582	-0.118351	0.126117	-0.93843	0.348024
1203	UMAG_01728	1045.41	1110.17	1159.9	2240.97	1558.88	2189.69	1163.58	1042.69	1239.89	1994.88	2056.17	1743.82	0.967497	-0.065412	0.195618	-0.334386	0.738088		1.03941	0.053547	0.114797	0.466451	0.640893
1204	UMAG_01729	1572.99	1397.43	1607.54	1837.98	1462.49	1800.93	1568.16	1805.98	1462.96	1225.63	1515.33	1459.23	0.823342	-0.297105	0.170775	-1.73974	0.0819039		1.0566	0.0793794	0.135296	0.586709	0.557399
1205	UMAG_01730	292.559	378.838	280.94	212.794	305.718	329.782	268.076	333.16	366.765	237.281	241.467	282.622	0.89753	-0.167251	0.221048	-0.75663	0.449272		1.01645	0.0197694	0.195047	0.101357	0.919267
1206	UMAG_01731	3.90079	1.25443	6.99436	1.55893	0.918071	1.66137	15.6241	8.64104	5.47411	7.65421	7.39185	11.7759	6.48128	2.67212	0.941234	2.83895	0.00452619		2.44776	1.31039	0.852034	1.53796	0.12406
1207	UMAG_01732	4076.33	3647.88	4004.27	1811.48	3054.42	2738.77	3802.41	4198.59	3573.22	4193.55	3769.85	4267.79	1.60838	0.674268	0.213906	3.15217	0.00162061		0.986847	-0.0195365	0.115358	-0.169355	0.865518
1208	UMAG_01733	37.0575	36.3785	45.4634	14.8099	11.0169	9.96823	62.4963	43.2052	47.8984	66.9744	109.646	118.74	8.25146	3.02152	0.39149	7.71799	1.18e-14		1.29185	0.378399	0.309721	1.22174	0.221806
1209	UMAG_01735	412.509	397.654	460.462	552.642	483.823	529.147	474.479	472.377	424.243	738.632	761.361	625.105	1.35736	0.423692	0.153014	2.76898	0.00562313		1.07907	0.112134	0.133984	0.83692	0.402638
1210	UMAG_01736	732.374	849.249	816.009	624.353	746.392	694.453	963.759	871.785	806.062	1025.66	1006.52	1054.93	1.49483	0.567191	0.126029	4.50049	6.78e-06		1.10176	0.142804	0.131386	1.08691	0.277078
1211	UMAG_01737	566.59	528.115	547.892	1114.64	818.919	866.405	564.934	565.508	547.411	458.296	579.029	500.476	0.549222	-0.882704	0.194686	-4.53398	5.79e-06		1.02146	0.0300445	0.108485	0.276944	0.781823
1212	UMAG_01738	245.75	308.59	279.774	388.174	318.571	401.221	256.564	285.154	276.442	378.884	372.057	373.885	1.01522	0.00484647	0.163629	0.0296187	0.976371		0.980874	-0.0265361	0.154244	-0.17204	0.863406
1213	UMAG_01739	1166.34	1279.52	1218.18	1730.42	1979.36	1815.05	1309.96	1283.67	1305.57	2023.58	1849.2	1947.93	1.05356	0.0619293	0.114142	0.542565	0.587429		1.06418	0.089844	0.0912665	0.984414	0.324912
1214	UMAG_01742	466.145	407.69	385.856	415.456	334.178	368.824	524.64	449.334	416.032	771.162	821.728	705.573	2.05503	1.02127	0.159808	6.39058	1.65e-10		1.10345	0.143727	0.15953	0.900936	0.367622
1215	UMAG_01746	1784.61	1423.78	1521.27	1226.1	1316.51	1422.13	1460.44	1711.89	1295.99	776.903	802.016	780.154	0.595012	-0.763666	0.122274	-6.24555	4.22e-10		0.944744	-0.0819759	0.163035	-0.502812	0.615096
1216	UMAG_01747	356.922	357.512	348.552	816.102	659.175	630.49	340.44	354.283	416.032	580.763	220.524	147.199	0.450423	-1.16776	0.445066	-2.62378	0.00869597		1.04494	0.0560918	0.136278	0.411598	0.680634
1217	UMAG_01748	1550.56	1778.78	1605.21	2367.24	2049.13	2109.94	1430.84	1637.96	1889.94	2390.03	1758.03	2048.03	0.9494	-0.0904065	0.16793	-0.538359	0.590329		1.0049	0.00407239	0.139842	0.0291213	0.976768
1218	UMAG_01750	168.709	210.744	210.997	226.045	169.843	202.687	207.225	179.542	229.912	257.373	216.828	251.219	1.21191	0.261022	0.19561	1.3344	0.182073		1.04442	0.0605175	0.183714	0.329412	0.741844
1219	UMAG_01752	1302.86	1505.32	1318.44	1568.29	1501.05	1530.12	1403.7	1361.44	1426	1979.57	1866.44	2087.28	1.29	0.352677	0.113812	3.09877	0.00194326		1.01564	0.0221168	0.104516	0.211611	0.83241
1220	UMAG_01753	2643.76	2533.95	2856.03	2625.24	1750.76	2420.62	2252.33	2651.84	2748	6091.8	3469.24	3616.19	1.93879	0.936941	0.277035	3.38203	0.00071951		0.952505	-0.0727602	0.121798	-0.597382	0.550252
1221	UMAG_01755	2678.87	2285.57	2480.67	2067.15	1882.96	2196.33	2207.11	2666.24	1909.09	571.196	1107.55	1594.65	0.532568	-0.923065	0.338205	-2.7293	0.00634683		0.910993	-0.13409	0.163655	-0.819346	0.412589
1222	UMAG_01756	6582.59	5671.28	7439.67	3395.36	3490.51	3797.06	8364.64	7740.45	5550.74	4385.86	4554.61	4651.48	1.27231	0.332819	0.109568	3.03756	0.002385		1.09964	0.137614	0.198764	0.692346	0.48872
1223	UMAG_01757	4.87599	11.2899	8.16009	3.89733	1.83614	4.15343	4.93392	0	4.10558	0	6.15988	0.981326	0.722289	-0.558809	1.32137	-0.4229	0.672369		0.371599	-1.42496	1.00026	-1.42458	0.154277
1224	UMAG_01758	812.34	560.73	841.655	673.459	552.679	664.548	1077.24	962.996	796.483	784.557	1700.13	1061.79	1.87576	0.890641	0.292078	3.04932	0.00229357		1.28084	0.357118	0.210475	1.69673	0.0897486
1225	UMAG_01759	470.045	373.82	446.473	441.958	470.97	456.046	500.793	589.511	365.397	169.349	236.539	228.649	0.463513	-1.12619	0.183861	-6.12523	9.06e-10		1.12815	0.176534	0.21713	0.813034	0.416199
1226	UMAG_01761	1219.97	1139.02	1232.17	885.474	1055.78	1206.99	1282	1214.55	1072.92	1663.83	1342.85	1548.53	1.44691	0.519543	0.174221	2.98209	0.00286284		0.993957	-0.00744991	0.121082	-0.0615278	0.950939
1227	UMAG_01762	560.739	661.084	516.417	538.611	651.83	591.448	583.025	571.269	589.835	658.262	702.226	781.135	1.20188	0.25267	0.148028	1.7069	0.0878401		1.00339	0.0051681	0.135909	0.0380262	0.969667
1228	UMAG_01763	1030.78	978.455	1020.01	1550.36	1403.73	1480.28	985.961	1110.85	1146.83	1667.66	1314.52	1644.7	1.04341	0.0465124	0.1532	0.303604	0.761429		1.07077	0.0950355	0.108569	0.875346	0.381386
1229	UMAG_01765	2015.73	2156.36	2143.77	1466.96	1172.38	1687.12	1976.86	2092.09	1995.31	4427.96	3427.36	4142.18	2.77305	1.45499	0.19686	7.39098	1.46e-13		0.960162	-0.0588429	0.0877786	-0.670356	0.502631
1230	UMAG_01768	570.491	716.279	595.686	1095.15	1033.75	1012.61	601.116	649.038	696.58	870.667	986.812	947.961	0.893024	-0.179066	0.125345	-1.42859	0.153122		1.03415	0.0470083	0.140928	0.333562	0.73871
1231	UMAG_01771	737.25	658.575	744.9	858.972	1001.62	1083.21	532.863	665.36	730.793	248.762	300.602	309.118	0.291623	-1.79254	0.171099	-10.4767	1.11e-25		0.901104	-0.156017	0.157967	-0.98765	0.323324
1232	UMAG_01772	1440.37	1187.94	1389.55	113.023	119.349	92.2061	1261.44	1537.15	2735.68	52.6227	105.95	74.5808	0.718328	-0.499474	0.306048	-1.63201	0.102677		1.37742	0.45566	0.280746	1.62303	0.104583
1233	UMAG_01773	419.335	506.79	408.004	292.3	300.209	374.639	261.498	375.405	566.57	199.01	235.307	214.91	0.67128	-0.591977	0.185073	-3.19861	0.00138092		0.902066	-0.156416	0.279447	-0.559734	0.575661
1234	UMAG_01774	169.684	206.981	162.036	284.505	275.421	331.444	180.088	175.701	272.337	182.744	213.132	263.977	0.740268	-0.448538	0.207181	-2.16496	0.0303905		1.166	0.212374	0.23246	0.913595	0.36093
1235	UMAG_01775	1774.86	1756.2	1841.85	3566.84	2882.74	3164.08	1645.46	1850.14	2386.71	3169.8	4963.63	4004.79	1.2626	0.320214	0.208427	1.53634	0.124456		1.09481	0.126544	0.159733	0.792223	0.428231
1236	UMAG_01776	313.039	348.731	305.42	490.285	478.315	464.353	336.329	381.166	250.44	355.921	592.58	509.308	1.01735	0.00854804	0.21943	0.0389557	0.968926		1.00077	0.00767324	0.19779	0.0387948	0.969054
1237	UMAG_01777	214.544	314.862	272.78	505.094	564.614	476.814	294.39	294.755	336.658	337.742	425.032	378.792	0.73815	-0.453509	0.160661	-2.82277	0.00476105		1.1541	0.206944	0.18633	1.11063	0.266728
1238	UMAG_01778	716.771	1846.52	523.411	232.281	118.431	126.264	81.4097	91.211	210.753	272.681	263.643	591.74	2.36503	1.22389	0.403133	3.03593	0.00239792		0.124202	-3.01607	0.683818	-4.41063	1.03e-05
1239	UMAG_01782	854.273	806.598	847.483	1410.06	1126.47	1266.8	720.352	757.531	871.751	1839.88	307.994	236.5	0.626919	-0.692665	0.899069	-0.770424	0.441048		0.936723	-0.0997365	0.118853	-0.83916	0.40138
1240	UMAG_01783	442.74	572.02	543.229	951.729	651.83	856.437	464.611	457.975	581.624	354.964	358.505	311.08	0.416484	-1.28212	0.201277	-6.36996	1.89e-10		0.965482	-0.0541704	0.167537	-0.323334	0.746442
1241	UMAG_01784	1711.47	1790.07	1691.47	2825.57	1615.81	1816.71	1513.89	1711.89	1487.59	928.073	970.797	896.932	0.446751	-1.18119	0.242789	-4.86508	1.14e-06		0.907636	-0.13946	0.107294	-1.2998	0.193671
1242	UMAG_01785	2476.03	1772.51	2200.89	1727.3	1426.68	1686.29	2381.44	2805.46	1692.87	471.691	651.715	893.988	0.416793	-1.27775	0.254753	-5.01565	5.29e-07		1.06672	0.0940318	0.227145	0.413973	0.678894
1243	UMAG_01786	691.415	551.949	671.459	623.573	840.035	760.077	899.618	776.734	528.251	636.256	625.844	601.553	0.838092	-0.267239	0.157096	-1.70111	0.0889215		1.15133	0.205999	0.227893	0.90393	0.366033
1244	UMAG_01787	1360.4	1378.62	1267.15	789.6	1368.84	1880.67	1376.56	1400.81	1368.53	806.563	813.104	843.94	0.609937	-0.725664	0.297638	-2.43808	0.0147656		1.03488	0.0489552	0.0910538	0.537651	0.590818
1245	UMAG_01788	3338.1	2086.12	3079.85	2452.98	1294.48	1288.39	2767.93	2944.67	1592.97	352.094	356.041	455.335	0.231037	-2.1321	0.298201	-7.14987	8.69e-13		0.859067	-0.217915	0.279839	-0.778717	0.436147
1246	UMAG_01789	335.468	398.909	321.741	512.11	541.662	461.031	351.953	374.445	383.187	365.489	367.129	280.659	0.668917	-0.595757	0.174199	-3.41998	0.000626264		1.05063	0.070662	0.143099	0.493797	0.62145
1247	UMAG_01790	765.53	624.706	720.419	1251.04	1111.78	1074.08	885.638	765.212	662.367	458.296	529.749	551.505	0.447947	-1.17455	0.152582	-7.69788	1.38e-14		1.09597	0.133516	0.165968	0.804471	0.421125
1248	UMAG_01791	501.252	551.949	679.619	487.167	271.749	399.56	320.705	462.776	550.148	1646.61	1426.63	2053.92	4.42578	2.12725	0.262644	8.09936	5.52e-16		0.769629	-0.383781	0.232519	-1.65053	0.098834
1249	UMAG_01792	1504.73	1792.58	1566.74	2213.69	1481.77	1688.78	1094.51	1314.4	1972.05	5263.23	4026.1	5585.71	2.7627	1.44886	0.221185	6.55042	5.74e-11		0.900681	-0.155648	0.226393	-0.687509	0.491762
1250	UMAG_01793	2382.41	861.793	2462.02	222.927	120.267	152.015	2293.45	1836.7	1103.03	590.331	581.492	501.458	3.37893	1.73531	0.258486	6.71337	1.9e-11		0.917102	-0.124436	0.404556	-0.307586	0.758397
1251	UMAG_01794	392.03	425.252	342.724	463.783	418.64	499.242	381.556	430.132	347.606	714.712	524.822	593.702	1.32683	0.393153	0.179982	2.1844	0.0289328		0.999387	0.00225625	0.158451	0.0142395	0.988639
1252	UMAG_01795	4166.05	4450.72	4003.11	3495.13	3887.11	4322.89	3054.92	3880.79	5085.45	2739.25	2472.57	3031.32	0.704233	-0.519651	0.150826	-3.44537	0.000570276		0.952558	-0.0736207	0.193887	-0.37971	0.704161
1253	UMAG_01796	104.346	114.153	103.75	77.9467	99.1517	93.8675	107.724	78.7295	116.325	110.986	112.11	106.965	1.21809	0.272641	0.210171	1.29724	0.19455		0.939578	-0.0960378	0.226593	-0.423834	0.671687
1254	UMAG_01797	1375.03	837.959	1359.24	604.866	715.177	603.078	1156.18	1155.02	708.897	855.358	650.483	643.75	1.11776	0.147843	0.177264	0.834026	0.404266		0.845439	-0.241022	0.271786	-0.88681	0.375181
1255	UMAG_01799	732.374	649.794	821.837	1436.56	1133.82	961.934	575.624	664.4	766.375	915.635	719.474	511.271	0.607642	-0.735732	0.262999	-2.79747	0.00515052		0.910342	-0.140988	0.163127	-0.864283	0.387432
1256	UMAG_01800	145.305	160.567	128.23	307.11	379.163	313.999	118.414	133.456	142.327	150.214	193.42	135.423	0.478927	-1.07992	0.204378	-5.28393	1.26e-07		0.908076	-0.145302	0.189163	-0.768133	0.442408
1257	UMAG_01802	1967.95	2352.06	1857	2438.17	3395.03	2575.96	2093.63	2106.49	1874.88	1940.34	2046.31	2071.58	0.720433	-0.485159	0.164947	-2.9413	0.00326836		0.983486	-0.0230389	0.135346	-0.170222	0.864836
1258	UMAG_01803	974.223	878.101	917.427	2204.33	1912.34	2031.03	975.271	999.48	1067.45	867.796	1107.55	986.233	0.481737	-1.07026	0.155082	-6.90127	5.15e-12		1.09837	0.131477	0.103456	1.27084	0.203785
1259	UMAG_01804	1623.7	1194.22	1720.61	1572.18	2189.6	2327.58	1467.02	1729.17	1620.34	446.815	469.383	683.003	0.262622	-1.94057	0.23991	-8.08875	6.03e-16		1.06125	0.0834385	0.174877	0.477127	0.633272
1260	UMAG_01805	673.862	988.49	771.711	2050	637.141	1114.78	554.244	548.226	1748.98	8330.65	5408.37	8220.57	5.77592	2.50802	0.395415	6.34275	2.26e-10		1.17148	0.220166	0.426858	0.515783	0.606006
1261	UMAG_01808	599.747	704.989	637.653	601.748	683.963	667.041	625.785	595.272	636.365	817.087	1108.78	918.521	1.4566	0.527821	0.167439	3.15232	0.0016198		0.956257	-0.0642973	0.117473	-0.547338	0.584146
1262	UMAG_01811	1535.94	1876.63	1386.05	1302.49	1444.13	1651.4	1386.43	1498.74	2117.11	1676.27	1538.74	1548.53	1.08311	0.100987	0.142674	0.707818	0.479058		1.04244	0.0563881	0.204015	0.276392	0.782247
1263	UMAG_01812	1707.57	1662.12	1686.81	3161.52	3294.04	3403.32	1638.88	1958.64	2117.11	1106.03	1730.93	1471.01	0.436963	-1.20931	0.19423	-6.22618	4.78e-10		1.13016	0.173235	0.127303	1.36081	0.173574
1264	UMAG_01813	2058.64	2128.77	2220.71	1311.06	2085.86	1485.27	2271.25	2328.28	2000.79	2328.79	2836.01	3093.14	1.69144	0.747457	0.218368	3.42292	0.000619529		1.02999	0.0435234	0.11102	0.39203	0.695036
1265	UMAG_01814	981.049	691.191	923.256	1073.33	936.432	1049.16	853.568	915.95	941.546	1989.14	1626.21	1805.64	1.77219	0.809917	0.146336	5.53463	3.12e-08		1.04453	0.0592168	0.166826	0.354962	0.722618
1266	UMAG_01815	835.745	587.073	818.34	625.912	516.874	675.347	825.609	754.651	730.793	729.064	609.828	729.125	1.13744	0.170148	0.176023	0.966623	0.333732		1.03119	0.0428285	0.177036	0.241919	0.808843
1267	UMAG_01816	752.853	691.191	672.624	625.132	656.421	559.882	699.794	699.924	688.369	598.942	554.389	591.74	0.947669	-0.090857	0.134083	-0.677617	0.498014		0.986497	-0.0210665	0.107886	-0.195266	0.845185
1268	UMAG_01817	573.416	625.96	605.012	507.433	504.021	574.834	606.05	584.71	521.409	918.506	719.474	759.546	1.51141	0.581461	0.161578	3.59863	0.000319895		0.948891	-0.0715892	0.123634	-0.57904	0.562562
1269	UMAG_01818	1265.81	1361.06	1235.67	1007.85	1332.12	1308.33	1248.28	1404.65	1134.51	1215.11	1309.59	1227.64	1.02852	0.0274866	0.156008	0.176187	0.860147		0.980558	-0.0268334	0.128248	-0.209231	0.834268
1270	UMAG_01820	23.4048	16.3076	16.3202	24.1635	24.7879	24.0899	19.7357	24.963	35.5817	8.61099	3.69593	12.7572	0.343151	-1.52626	0.522631	-2.92033	0.00349656		1.43275	0.481922	0.43582	1.10578	0.268821
1271	UMAG_01821	631.928	550.695	566.543	800.512	838.199	809.088	682.525	664.4	518.672	464.993	534.677	460.242	0.596419	-0.761946	0.130933	-5.81934	5.91e-09		1.06656	0.0954881	0.161404	0.591611	0.554111
1272	UMAG_01823	8.77678	8.78101	10.4915	14.8099	28.4602	14.1217	7.40088	6.72081	15.0538	7.65421	11.0878	0.981326	0.343661	-1.57541	0.737296	-2.13674	0.0326191		1.04015	0.010435	0.627276	0.0166355	0.986727
1273	UMAG_01824	344.245	329.915	347.387	622.794	496.676	446.078	321.527	365.804	305.181	113.856	252.555	169.769	0.342488	-1.56613	0.306488	-5.10992	3.22e-07		0.971578	-0.0396789	0.140887	-0.281637	0.778222
1274	UMAG_01826	3888.11	3838.55	3796.77	2017.26	2558.66	2394.04	3214.45	3377.69	2269.02	919.462	1316.98	1324.79	0.51094	-0.981898	0.198575	-4.94473	7.62e-07		0.768968	-0.377502	0.177371	-2.12831	0.0333113
1275	UMAG_01827	8685.11	4063.1	8501.65	1476.31	1758.11	1689.61	8352.3	7637.72	3588.28	2693.33	1818.4	2004.85	1.32342	0.390671	0.191293	2.04226	0.0411254		0.921338	-0.116918	0.373409	-0.31311	0.754197
1276	UMAG_01829	15.6032	42.6506	18.6516	46.768	46.8216	39.8729	16.4464	27.8434	30.1076	36.3575	43.1191	29.4398	0.816082	-0.316126	0.310523	-1.01804	0.308658		0.967388	-0.0486868	0.521472	-0.0933642	0.925614
1277	UMAG_01830	485.649	456.612	476.782	649.296	446.183	591.448	435.829	430.132	462.562	449.685	455.831	493.607	0.829392	-0.287501	0.196419	-1.46371	0.143272		0.936211	-0.099151	0.113595	-0.872846	0.382747
1278	UMAG_01831	285.733	217.016	223.82	345.304	287.356	316.491	253.274	262.112	210.753	217.188	213.132	207.06	0.671526	-0.591522	0.164299	-3.60028	0.000317875		0.999409	4.74e-05	0.190185	0.0002493	0.999801
1279	UMAG_01832	1079.54	799.072	1025.84	660.988	724.358	678.67	1140.56	1034.04	847.118	732.891	686.21	814.5	1.08216	0.101149	0.134403	0.752579	0.451703		1.04037	0.0576659	0.184709	0.312198	0.75489
1280	UMAG_01833	1249.23	1144.04	1247.33	912.755	965.811	878.865	1146.31	1172.3	1120.82	1177.79	942.461	1060.81	1.15363	0.192832	0.140903	1.36854	0.171143		0.944746	-0.0828629	0.0985097	-0.841165	0.400256
1281	UMAG_01834	675.812	467.902	557.217	484.049	452.609	431.957	620.029	613.514	452.982	783.6	469.383	509.308	1.28765	0.35009	0.23267	1.50467	0.13241		0.99153	-0.0111592	0.207547	-0.053767	0.957121
1282	UMAG_01835	3800.35	2925.33	4259.57	2870.78	3756.75	3710.67	2140.5	2939.87	2935.49	4975.24	3586.28	4076.43	1.22245	0.276589	0.187312	1.47662	0.139777		0.729694	-0.457511	0.199346	-2.29507	0.0217294
1283	UMAG_01837	1493.03	1910.5	1593.55	2052.34	2199.7	2064.25	1761.41	1697.48	1869.41	1613.13	1713.68	1584.84	0.777616	-0.3775	0.104945	-3.59711	0.000321773		1.06628	0.0919459	0.130571	0.704185	0.481318
1284	UMAG_01841	12.6776	18.8164	10.4915	18.7072	11.9349	19.1058	6.57856	15.3618	19.1594	7.65421	2.46395	6.86928	0.341471	-1.53761	0.62631	-2.45503	0.0140872		0.978903	-0.0594722	0.590765	-0.10067	0.919813
1285	UMAG_01842	5.85119	12.5443	9.32582	7.79467	4.59036	5.8148	9.86784	12.4815	15.0538	4.78388	8.62383	5.88796	1.06021	0.0419765	0.718484	0.0584237	0.953411		1.34926	0.432969	0.588404	0.735837	0.46183
1286	UMAG_01843	1530.09	1451.37	1557.41	1585.44	2117.99	1849.94	1330.51	1396.97	1431.48	1470.57	2068.49	1665.31	0.937155	-0.106742	0.190444	-0.560492	0.575144		0.916298	-0.1286	0.0915908	-1.40408	0.160296
1287	UMAG_01844	5.85119	5.01772	3.49718	3.89733	0.918071	0	1.64464	9.60116	9.57969	1.91355	1.23198	3.9253	1.46838	0.527376	1.46746	0.359379	0.719311		1.44963	0.492503	0.89988	0.547299	0.584173
1288	UMAG_01845	292.559	400.163	297.26	595.513	683.963	609.723	313.304	315.878	381.819	350.18	407.784	401.362	0.61366	-0.71896	0.14464	-4.9707	6.67e-07		1.02123	0.0278815	0.184728	0.150933	0.880029
1289	UMAG_01847	190.164	189.419	145.716	168.365	109.25	102.174	188.311	228.508	158.749	72.715	136.749	74.5808	0.747901	-0.4444	0.348803	-1.27407	0.202638		1.0957	0.13645	0.217411	0.627615	0.530256
1290	UMAG_01849	4403.02	3360.62	4211.77	2564.45	3096.65	3330.22	3569.69	3994.08	3380.26	6701.26	5304.89	5800.62	1.98044	0.972049	0.164328	5.91529	3.31e-09		0.913876	-0.130862	0.151324	-0.864783	0.387158
1291	UMAG_01850	255.502	332.424	275.112	454.429	424.149	355.533	293.568	278.434	310.656	115.77	195.884	137.386	0.363857	-1.4794	0.243298	-6.08059	1.2e-09		1.02273	0.0329818	0.159033	0.20739	0.835705
1292	UMAG_01851	6040.38	7677.11	5617.64	4596.52	5748.04	5043.09	6449.45	6535.51	5920.25	4134.23	6119.22	5736.83	1.03916	0.0425402	0.195077	0.218068	0.827376		0.977765	-0.0321692	0.150726	-0.213428	0.830993
1293	UMAG_01852	868.901	856.775	887.118	1172.32	878.594	1049.99	1015.56	1048.45	803.325	536.752	505.11	434.727	0.476181	-1.08792	0.181886	-5.9813	2.21e-09		1.09742	0.136647	0.14622	0.93453	0.350031
1294	UMAG_01853	308.163	373.82	331.066	522.243	409.46	471.829	378.267	387.887	411.927	268.854	242.699	212.948	0.516199	-0.971223	0.185321	-5.24075	1.6e-07		1.16291	0.217447	0.136487	1.59317	0.111123
1295	UMAG_01854	18.5288	18.8164	22.1488	19.4867	16.5253	17.4444	21.3803	15.3618	15.0538	13.3949	32.0314	14.7199	1.12514	0.131615	0.495729	0.265498	0.790626		0.870608	-0.181451	0.435762	-0.416399	0.677118
1296	UMAG_01855	24.38	23.8342	34.9718	18.7072	24.7879	20.7671	46.8722	29.7636	46.5299	318.607	172.477	88.3193	9.01622	3.16066	0.466133	6.78059	1.2e-11		1.48061	0.562848	0.370114	1.52074	0.128324
1297	UMAG_01856	352.046	423.997	392.85	420.133	190.959	260.835	287.812	299.556	455.719	1326.09	1254.15	1549.51	4.73636	2.22324	0.297169	7.48141	7.35e-14		0.892372	-0.172301	0.214612	-0.80285	0.422061
1298	UMAG_01857	298.411	371.311	325.238	321.92	302.045	311.507	362.643	327.399	369.502	446.815	431.191	431.783	1.40014	0.470065	0.133686	3.51618	0.000437801		1.06491	0.09154	0.147064	0.622448	0.533647
1299	UMAG_01858	16.5784	11.2899	15.1545	42.0912	45.9036	43.1957	10.6902	7.68092	16.4223	13.3949	29.5674	29.4398	0.551885	-0.881574	0.388966	-2.26645	0.0234236		0.808722	-0.348902	0.543796	-0.641605	0.52113
1300	UMAG_01859	644.606	1004.8	673.79	1562.83	1131.06	1503.54	571.512	629.836	1052.4	1074.46	933.837	987.214	0.713653	-0.503675	0.182856	-2.75449	0.0058783		0.970106	-0.0485067	0.280862	-0.172707	0.862882
1301	UMAG_01860	292.559	510.553	303.089	239.296	256.142	392.914	356.064	366.764	431.086	685.052	583.956	563.281	2.06257	1.02938	0.236789	4.34722	1.38e-05		1.04313	0.0606849	0.247296	0.245393	0.806152
1302	UMAG_01861	3297.14	4887.26	3338.64	2758.53	2222.65	3462.3	3299.97	3373.85	4068.63	8271.33	4103.71	4351.2	1.98097	0.96882	0.310933	3.11585	0.00183417		0.932258	-0.102549	0.192272	-0.533354	0.593789
1303	UMAG_01862	79.9662	57.7038	76.938	25.7224	14.6891	28.2433	87.9882	78.7295	87.5857	80.3692	146.605	81.45	4.49239	2.13837	0.393715	5.43128	5.6e-08		1.18497	0.23671	0.239111	0.989962	0.322193
1304	UMAG_01863	140.429	36.3785	58.2863	9.3536	17.4433	13.291	80.5873	66.248	20.5279	52.6227	61.5988	54.9543	4.22012	2.07389	0.36845	5.62869	1.82e-08		0.711901	-0.482765	0.607018	-0.795307	0.426435
1305	UMAG_01864	645.581	459.121	700.602	573.687	426.903	558.221	728.575	617.354	447.508	1041.93	1075.51	1007.82	2.0049	0.985743	0.171763	5.73897	9.53e-09		0.993427	-0.00750804	0.245511	-0.0305812	0.975604
1306	UMAG_01866	1102.95	1749.93	1192.54	1823.17	1961	1727	1166.87	1291.36	1653.18	1186.4	1474.67	1410.17	0.738726	-0.451312	0.143519	-3.14461	0.00166308		1.01631	0.0212418	0.223014	0.0952487	0.924117
1307	UMAG_01867	1794.36	1974.47	1893.14	1123.21	1658.95	1753.58	1844.46	1930.79	1998.05	1432.29	1369.96	1579.93	0.966145	-0.0618283	0.203085	-0.304445	0.760789		1.01966	0.026772	0.0910166	0.294144	0.768647
1308	UMAG_01868	228.196	178.129	244.803	310.228	443.428	359.687	256.564	192.983	197.068	449.685	699.762	650.619	1.61681	0.680984	0.233708	2.91382	0.00357035		0.993069	-0.00818661	0.211308	-0.0387425	0.969096
1309	UMAG_01869	1010.31	944.585	1094.62	1137.24	1113.62	1199.51	1157	1107.01	1104.4	930.944	991.74	962.681	0.836247	-0.273502	0.114443	-2.38986	0.0168548		1.10458	0.142866	0.108994	1.31078	0.189934
1310	UMAG_01870	505.153	556.967	462.794	1048.38	889.611	973.564	467.078	450.294	630.891	369.316	487.862	423.933	0.440009	-1.20236	0.170488	-7.05244	1.76e-12		1.01531	0.0158718	0.176082	0.0901387	0.928177
1311	UMAG_01871	146.28	163.076	164.367	342.965	257.06	255.851	179.266	176.661	195.699	132.035	203.276	191.359	0.615357	-0.720041	0.247337	-2.91118	0.00360072		1.16445	0.217541	0.162315	1.34024	0.180168
1312	UMAG_01872	789.91	657.321	861.472	2057.79	1802.17	1701.24	552.599	648.078	832.064	358.791	580.26	357.203	0.233089	-2.11919	0.234146	-9.0507	1.42e-19		0.880469	-0.190078	0.195585	-0.971843	0.331129
1313	UMAG_01873	1672.46	1529.15	1726.44	970.436	1179.72	1270.95	1569.81	1636.04	1335.68	2213.98	1854.12	2145.18	1.81616	0.847673	0.160853	5.26985	1.37e-07		0.921566	-0.116998	0.131331	-0.890864	0.373002
1314	UMAG_01874	661.184	623.451	781.037	580.703	517.792	577.326	670.191	722.967	676.052	1331.83	1058.27	1023.52	2.03699	1.01061	0.16627	6.07812	1.22e-09		1.00171	0.00170792	0.136529	0.0125095	0.990019
1315	UMAG_01875	971.297	982.218	909.267	630.589	446.183	487.612	794.361	911.15	1237.15	825.698	1016.38	1022.54	1.83115	0.855079	0.200974	4.25467	2.09e-05		1.0279	0.0342227	0.183669	0.186328	0.852188
1316	UMAG_01877	789.91	854.266	814.843	547.965	668.356	661.226	940.734	891.947	745.847	770.205	634.467	701.648	1.12185	0.153625	0.155498	0.987952	0.323176		1.0486	0.0718273	0.136895	0.524688	0.5998
1317	UMAG_01879	904.984	939.568	816.009	1449.81	1495.54	1398.04	1005.7	971.637	960.706	979.739	845.135	784.079	0.600672	-0.749717	0.138402	-5.41694	6.06e-08		1.10429	0.14335	0.107755	1.33033	0.183409
1318	UMAG_01881	1215.1	711.262	1129.59	1277.55	1077.82	1099	1402.88	1158.86	708.897	1027.58	836.511	823.332	0.77798	-0.378008	0.163884	-2.30655	0.0210797		1.07025	0.0994751	0.300367	0.331179	0.740509
1319	UMAG_01882	10049.4	11238.4	10428.6	17234	20176.4	18895.6	8584.2	8474.94	8612.14	6213.31	8094.08	8559.12	0.406111	-1.31334	0.169422	-7.7519	9.05e-15		0.8094	-0.305818	0.0829817	-3.68536	0.000228378
1320	UMAG_01883	1088.32	1204.25	1128.42	2046.1	1677.32	1748.59	834.655	1017.72	1339.79	494.654	542.069	563.281	0.292398	-1.79032	0.153593	-11.6563	2.13e-31		0.933109	-0.10475	0.188748	-0.554971	0.578915
1321	UMAG_01885	3192.8	2838.77	3385.27	440.399	312.144	454.385	2653.63	2625.92	3202.35	795.081	368.361	797.818	1.625	0.684271	0.325443	2.10258	0.0355024		0.900715	-0.154085	0.132515	-1.16278	0.244921
1322	UMAG_01886	3912.49	3373.16	4216.43	6998.83	5227.5	5777.42	3743.2	3805.9	4150.74	11296.7	8577.01	9280.4	1.61933	0.678492	0.186759	3.63297	0.000280175		1.01719	0.0222565	0.12429	0.17907	0.857883
1323	UMAG_01888	231.122	193.182	252.963	620.455	1970.18	822.379	303.436	261.151	301.076	221.972	343.721	356.221	0.270117	-1.89421	0.412472	-4.59234	4.38e-06		1.27817	0.350314	0.169881	2.06211	0.0391968
1324	UMAG_01889	1824.6	1614.45	2026.03	1646.23	1842.57	1881.5	1999.88	1821.34	1661.39	1686.8	1443.88	1484.75	0.859433	-0.232282	0.130693	-1.77731	0.0755171		1.00321	0.00470965	0.142605	0.0330258	0.973654
1325	UMAG_01890	8.77678	18.8164	13.9887	12.4715	10.0988	9.13754	24.6696	17.2821	21.8964	23.9194	34.4953	23.5518	2.58506	1.34126	0.451673	2.96954	0.00298247		1.53548	0.639975	0.486859	1.3145	0.188679
1326	UMAG_01891	1187.79	1433.81	1217.02	827.014	1122.8	1089.86	1364.23	1373.93	1181.04	1816.92	1893.55	1883.16	1.84021	0.867296	0.158714	5.46451	4.64e-08		1.02099	0.0320217	0.134886	0.237399	0.812348
1327	UMAG_01892	965.446	704.989	958.228	1417.07	1351.4	1256.83	840.411	889.067	728.056	3910.35	733.025	637.862	1.31201	0.374192	0.822772	0.454794	0.649258		0.934899	-0.0974231	0.177451	-0.549014	0.582996
1328	UMAG_01893	1200.47	1155.33	1150.57	1013.31	1106.28	1147.18	1283.64	1295.2	1044.19	1048.63	795.856	890.063	0.837082	-0.269933	0.156663	-1.72302	0.0848846		1.03327	0.0490228	0.132613	0.369668	0.71163
1329	UMAG_01894	743.101	753.912	825.335	1820.83	1439.54	1321.62	735.154	810.338	853.961	1511.71	1387.2	1343.44	0.925874	-0.127541	0.174998	-0.728813	0.466116		1.0332	0.0438115	0.116966	0.374565	0.707984
1330	UMAG_01896	307.187	449.086	336.895	633.706	552.679	608.893	325.639	357.163	332.552	581.72	620.916	541.692	0.97162	-0.0587874	0.142626	-0.412178	0.680209		0.928817	-0.10381	0.184739	-0.561924	0.574168
1331	UMAG_01897	10.7272	6.27215	9.32582	35.8555	21.1156	27.4126	18.091	11.5214	10.9482	22.0059	16.0157	12.7572	0.60176	-0.751941	0.443452	-1.69566	0.0899512		1.54076	0.629621	0.582505	1.08089	0.279748
1332	UMAG_01898	737.25	551.949	834.66	1078	941.941	964.426	561.644	625.995	406.452	1719.33	1401.99	1323.81	1.48947	0.558887	0.162145	3.44683	0.000567212		0.750564	-0.411915	0.23235	-1.77282	0.076258
1333	UMAG_01899	287.683	257.158	268.117	223.707	240.535	192.719	201.468	247.71	324.341	1217.02	534.677	554.449	3.51033	1.79718	0.336877	5.33482	9.56e-08		0.951486	-0.0833942	0.207398	-0.402097	0.687613
1334	UMAG_01900	17836.4	6131.65	16711.9	6702.63	4597.7	6005.86	22566.9	18064.6	5271.56	22502.4	16871.9	16391.1	3.22228	1.67032	0.214984	7.76951	7.88e-15		1.1284	0.176682	0.727838	0.242748	0.8082
1335	UMAG_01902	8968.9	2545.24	8162.42	3018.87	2530.2	2712.19	10385.1	8798.5	1951.52	13050.4	8983.57	8120.47	3.6501	1.8513	0.216709	8.5428	1.31e-17		1.07413	0.10592	0.826666	0.12813	0.898046
1336	UMAG_01903	98.495	136.733	127.064	349.981	422.313	274.957	102.79	113.294	177.908	169.349	358.505	219.817	0.713938	-0.501862	0.31181	-1.60951	0.107505		1.0875	0.10999	0.276103	0.398364	0.690362
1337	UMAG_01904	150.18	135.478	132.893	550.303	559.105	465.184	97.0337	131.536	202.542	190.399	283.354	228.649	0.446085	-1.18261	0.202038	-5.85341	4.82e-09		1.03001	0.0262771	0.289571	0.0907448	0.927695
1338	UMAG_01905	501.252	642.268	459.296	779.467	686.717	725.189	456.387	521.343	641.839	951.993	915.358	1010.77	1.31339	0.377818	0.131857	2.86536	0.00416535		1.01045	0.0111057	0.195645	0.0567645	0.954733
1339	UMAG_01906	398.856	311.099	384.69	378.041	412.214	367.163	425.139	436.853	321.604	492.74	485.398	357.203	1.15372	0.1911	0.182586	1.04663	0.29527		1.08126	0.115146	0.19104	0.602732	0.546687
1340	UMAG_01908	1157.56	900.68	1115.6	1244.81	1276.12	1632.3	1017.21	1047.49	1098.93	1408.38	1119.87	1023.52	0.855182	-0.240854	0.195121	-1.23438	0.21706		0.99678	-0.00800575	0.138093	-0.0579738	0.953769
1341	UMAG_01911	2967.53	1902.97	2958.61	672.68	684.881	687.808	2815.62	2811.22	2071.95	455.426	210.668	264.958	0.4552	-1.14854	0.286567	-4.00791	6.13e-05		0.983354	-0.02434	0.225835	-0.107778	0.914172
1342	UMAG_01913	508.078	198.2	440.645	435.722	312.144	405.375	358.531	354.283	161.486	543.449	241.467	204.116	0.857611	-0.23914	0.373992	-0.639424	0.522547		0.762301	-0.388831	0.40893	-0.950851	0.34168
1343	UMAG_01916	447.616	386.364	453.468	523.022	521.464	539.115	511.483	537.665	342.132	315.736	304.298	271.827	0.563186	-0.843894	0.139588	-6.0456	1.49e-09		1.08065	0.115837	0.211672	0.547247	0.584209
1344	UMAG_01917	523.681	509.298	502.428	486.387	416.804	453.554	571.512	461.816	539.2	694.62	587.652	607.441	1.39283	0.462295	0.152576	3.02993	0.00244614		1.02418	0.0332913	0.133615	0.249158	0.803239
1345	UMAG_01919	175.536	253.395	197.008	441.178	343.359	384.607	241.762	200.664	275.074	170.306	221.756	152.106	0.465441	-1.12477	0.215746	-5.21339	1.85e-07		1.14628	0.195534	0.211069	0.926398	0.354239
1346	UMAG_01920	861.1	825.415	774.043	764.657	835.445	803.273	856.035	811.298	823.853	507.092	606.132	583.889	0.706137	-0.517039	0.137056	-3.77246	0.000161648		1.01245	0.0170605	0.104331	0.163523	0.870107
1347	UMAG_01922	39.0079	47.6683	32.6404	91.1976	38.559	42.365	32.0705	35.5243	49.267	41.1414	71.4546	62.8049	1.01905	0.000328464	0.430507	0.00076297	0.999391		0.979425	-0.0482097	0.33455	-0.144103	0.885419
1348	UMAG_01923	236.973	237.087	256.46	405.323	294.701	341.412	257.386	237.149	272.337	273.638	211.9	161.919	0.621697	-0.703361	0.252113	-2.78987	0.00527297		1.04976	0.0664371	0.14339	0.463331	0.643127
1349	UMAG_01926	2217.6	2417.29	2207.89	973.554	1087	1275.93	1679.18	2081.53	2871.17	845.791	826.656	953.849	0.787145	-0.35899	0.161731	-2.21967	0.0264412		0.96918	-0.0493159	0.203241	-0.242648	0.808278
1350	UMAG_01927	3805.22	3935.15	3797.94	3184.12	3129.7	3347.66	3765.4	4066.09	4379.29	4279.66	4796.08	5398.27	1.49811	0.568553	0.140302	4.05236	5.07e-05		1.05828	0.0795825	0.0936359	0.849914	0.395373
1351	UMAG_01928	1615.9	560.73	1511.95	841.824	426.903	487.612	817.386	991.799	562.464	1749.94	549.461	583.889	1.64165	0.694441	0.464041	1.49651	0.134522		0.642971	-0.637279	0.386241	-1.64995	0.0989529
1352	UMAG_01929	389.104	372.566	397.513	687.49	419.558	579.819	428.429	501.18	296.97	685.052	478.007	393.512	0.922758	-0.134767	0.280918	-0.479736	0.631415		1.05814	0.0863352	0.217084	0.397704	0.690848
1353	UMAG_01931	564.64	587.073	570.04	713.212	719.768	680.332	629.897	658.639	569.307	489.87	558.085	560.337	0.761029	-0.409303	0.132031	-3.10005	0.00193491		1.07904	0.112631	0.118772	0.948295	0.342979
1354	UMAG_01932	711.895	577.038	728.579	681.254	534.317	630.49	967.87	961.076	633.628	888.845	1108.78	955.811	1.59986	0.660314	0.173633	3.80293	0.000142995		1.27017	0.347159	0.21323	1.6281	0.103504
1355	UMAG_01933	207.717	203.218	216.825	640.722	397.525	427.803	122.526	153.618	216.227	1424.64	719.474	493.607	1.7992	0.827992	0.387407	2.13727	0.0325764		0.784331	-0.365205	0.235246	-1.55244	0.120558
1356	UMAG_01934	1149.76	1505.32	1116.77	893.269	818.001	707.744	1175.92	1096.45	1187.88	736.718	696.066	734.032	0.895743	-0.173779	0.148724	-1.16847	0.242618		0.917391	-0.12445	0.152266	-0.81732	0.413746
1357	UMAG_01935	227.221	199.454	221.488	473.136	369.065	316.491	237.65	257.311	238.124	437.247	502.646	300.286	1.07033	0.0796464	0.259026	0.307484	0.758475		1.13102	0.175542	0.149318	1.17563	0.239744
1358	UMAG_01936	6270.52	1536.68	5731.88	1459.94	1053.03	1291.72	10267.5	8563.27	1146.83	21751.4	10519.8	8328.51	10.671	3.39717	0.349895	9.7091	2.76e-22		1.47555	0.564668	0.976457	0.578282	0.563074
1359	UMAG_01937	249.651	211.999	290.266	477.034	387.426	367.994	249.163	270.753	298.339	306.169	389.304	315.006	0.819892	-0.305193	0.193249	-1.57928	0.114273		1.08823	0.115393	0.177802	0.648997	0.51634
1360	UMAG_01938	226.246	282.247	216.825	270.475	283.684	266.65	244.229	242.909	284.654	201.88	231.611	184.489	0.752892	-0.427337	0.16551	-2.58194	0.00982455		1.06407	0.0867655	0.171465	0.506023	0.61284
1361	UMAG_01939	1166.34	1337.22	1142.41	911.976	1243.99	1207.82	1200.59	1247.19	1374	1178.75	1235.67	1196.24	1.07339	0.0894688	0.161888	0.552658	0.580498		1.04822	0.0659203	0.117114	0.562875	0.57352
1362	UMAG_01940	1158.54	1477.72	1187.88	1212.85	843.707	1162.13	1016.39	1211.67	1846.14	1027.58	868.543	962.681	0.888189	-0.18824	0.196116	-0.95984	0.337136		1.06539	0.0868422	0.237774	0.365229	0.71494
1363	UMAG_01941	605.598	535.641	606.178	607.984	560.941	592.279	425.139	565.508	500.881	772.119	299.37	243.369	0.746567	-0.437832	0.401486	-1.09053	0.27548		0.853562	-0.231463	0.156924	-1.475	0.140213
1364	UMAG_01942	2010.86	1828.96	2052.85	1261.96	1369.76	1612.36	1966.99	2016.24	2063.74	1409.33	1260.31	1444.51	0.969387	-0.0588201	0.153015	-0.384408	0.700676		1.02619	0.0351894	0.0955258	0.368376	0.712593
1365	UMAG_01943	81.9166	60.2126	75.7723	193.308	161.581	154.508	76.4757	74.889	72.5319	88.9802	139.213	88.3193	0.621349	-0.710618	0.258113	-2.75313	0.00590287		1.02751	0.0346309	0.238787	0.145028	0.884688
1366	UMAG_01945	222.345	225.797	259.957	786.482	419.558	500.073	185.022	201.624	239.492	412.371	429.959	433.746	0.747944	-0.438435	0.263597	-1.66328	0.096257		0.884252	-0.18626	0.171919	-1.08341	0.278625
1367	UMAG_01946	475.897	333.678	430.153	512.11	445.264	482.628	427.606	451.254	331.183	540.579	490.326	438.653	1.02052	0.0129231	0.156851	0.0823911	0.934336		0.976056	-0.0337303	0.205124	-0.164438	0.869386
1368	UMAG_01947	763.58	579.546	912.764	537.832	710.587	582.311	606.872	601.992	795.114	2988.01	861.151	1045.11	2.6734	1.4046	0.429348	3.27146	0.00106993		0.888331	-0.176256	0.212265	-0.83036	0.406335
1369	UMAG_01948	995.677	1075.05	916.261	664.106	740.883	729.342	916.064	958.195	886.805	1184.49	1246.76	1286.52	1.74189	0.786889	0.118932	6.61629	3.68e-11		0.924365	-0.112685	0.113506	-0.992774	0.32082
1370	UMAG_01949	3.90079	2.50886	5.82863	0.779467	0	0.830686	1.64464	3.84046	2.73705	14.3516	18.4796	17.6639	31.3605	4.89822	1.16312	4.21127	2.54e-05		0.671839	-0.593063	1.00189	-0.591942	0.55389
1371	UMAG_01950	292.559	342.459	278.609	335.171	251.551	370.486	282.878	354.283	461.193	84.1963	120.734	137.386	0.357619	-1.50189	0.265441	-5.65809	1.53e-08		1.20219	0.258672	0.213939	1.20909	0.226628
1372	UMAG_01951	3220.1	4257.53	3380.61	3583.99	2943.34	4405.96	3106.72	4088.17	4160.32	647.738	898.11	1222.73	0.253225	-1.99686	0.273532	-7.30028	2.87e-13		1.04577	0.0631716	0.174361	0.362303	0.717126
1373	UMAG_01952	365.699	585.819	451.136	516.786	170.761	325.629	220.382	255.391	688.369	2152.75	2072.18	3577.91	7.70137	2.92391	0.396065	7.38239	1.55e-13		0.829956	-0.27822	0.416019	-0.668768	0.503643
1374	UMAG_01953	1183.89	1156.58	1318.44	140.304	281.848	202.687	1165.23	1219.35	1159.14	664.96	501.414	1025.49	3.50788	1.803	0.336573	5.35695	8.46e-08		0.968516	-0.0466605	0.106581	-0.437794	0.661535
1375	UMAG_01954	1113.68	1033.65	1143.58	632.927	766.589	825.701	1226.08	1131.98	1082.5	1638	1229.51	1357.17	1.89855	0.911618	0.180264	5.05713	4.26e-07		1.04548	0.0646551	0.112007	0.577241	0.563777
1376	UMAG_01957	242.824	171.857	275.112	240.076	177.188	244.222	331.395	269.792	232.65	296.601	239.003	260.051	1.20283	0.249679	0.2092	1.1935	0.232675		1.20882	0.27544	0.240158	1.14691	0.251419
1377	UMAG_01958	87.7678	65.2303	62.9493	149.658	58.7565	105.497	50.9838	59.5272	83.4801	830.482	465.687	442.578	5.53898	2.44645	0.383292	6.38274	1.74e-10		0.898326	-0.179571	0.295674	-0.607327	0.543634
1378	UMAG_01959	147.255	153.04	174.859	441.178	174.433	284.094	135.683	144.977	149.169	2103	1215.96	1154.04	4.97162	2.29159	0.371821	6.16315	7.13e-10		0.904611	-0.147391	0.174517	-0.844569	0.398352
1379	UMAG_01961	60.4623	26.343	50.1263	34.2965	30.2963	27.4126	63.3186	62.4075	30.1076	12.4381	17.2477	20.6078	0.546637	-0.890455	0.403456	-2.20707	0.0273094		1.13804	0.193293	0.436615	0.442708	0.657977
1380	UMAG_01962	1954.3	2536.46	2137.94	2647.07	2493.48	2540.24	1954.65	2158.34	2482.51	1418.9	1753.1	1695.73	0.633754	-0.673439	0.139609	-4.82374	1.41e-06		0.994992	-0.00919591	0.151666	-0.0606327	0.951652
1381	UMAG_01963	732.374	610.907	660.967	888.592	831.772	853.945	632.364	695.124	645.945	638.17	630.771	576.038	0.716689	-0.49653	0.124847	-3.97711	6.98e-05		0.984625	-0.0247202	0.127611	-0.193715	0.846399
1382	UMAG_01964	264.279	223.288	243.637	342.186	314.898	326.459	309.192	245.79	260.02	145.43	158.925	193.321	0.506003	-0.997314	0.183027	-5.449	5.07e-08		1.1146	0.156903	0.169244	0.927083	0.353883
1383	UMAG_01965	181.387	153.04	236.643	292.3	173.515	188.566	226.138	233.308	195.699	111.943	103.486	95.1886	0.474674	-1.09449	0.272564	-4.01553	5.93e-05		1.14722	0.20008	0.214975	0.930711	0.352003
1384	UMAG_01966	172.61	111.644	155.042	96.6539	74.3638	59.8094	168.576	139.217	135.484	1087.86	87.4703	54.9543	5.32988	2.39431	1.20736	1.9831	1		1.00906	0.0121035	0.232976	0.0519515	0.958567
1385	UMAG_01967	730.423	768.965	769.38	1198.04	941.941	981.04	655.389	739.289	907.333	1079.24	1032.4	914.596	0.96963	-0.0614668	0.165439	-0.371537	0.710238		1.01465	0.0156039	0.151272	0.103151	0.917843
1386	UMAG_01968	619.251	376.329	579.366	1050.72	648.158	829.024	448.987	516.542	400.978	780.73	476.775	412.157	0.660492	-0.616889	0.298741	-2.06496	0.0389264		0.867653	-0.205807	0.227867	-0.903192	0.366424
1387	UMAG_01969	862.075	746.386	860.306	1201.16	1097.09	1005.13	789.427	827.62	766.375	1084.03	953.549	870.436	0.880314	-0.199389	0.154569	-1.28997	0.197061		0.96543	-0.0517607	0.119011	-0.434923	0.663619
1388	UMAG_01970	379.352	400.163	342.724	622.014	474.643	554.898	379.912	417.65	392.767	469.777	537.141	509.308	0.91806	-0.141252	0.171533	-0.823472	0.41024		1.06067	0.0846485	0.13172	0.642642	0.520457
1389	UMAG_01971	781.134	1034.9	811.346	233.84	141.383	191.888	774.625	799.776	1094.82	343.483	423.8	335.613	1.94476	0.938496	0.242216	3.87462	0.000106792		1.01592	0.0191457	0.191906	0.099766	0.92053
1390	UMAG_01974	3389.79	3526.2	3343.3	3696.23	4417.76	4387.68	3077.94	3226.95	3398.05	4007.94	3789.56	4020.49	0.945313	-0.0946049	0.123769	-0.764368	0.444648		0.945771	-0.0823052	0.0834637	-0.98612	0.324074
1391	UMAG_01976	159.932	196.945	177.19	348.422	521.464	500.903	185.844	173.781	150.538	105.245	311.69	252.201	0.488139	-1.04827	0.377336	-2.7781	0.00546783		0.955239	-0.0556662	0.182026	-0.305815	0.759745
1392	UMAG_01977	115.073	92.8278	108.413	137.966	121.185	101.344	132.393	114.254	108.114	32.5304	49.279	43.1783	0.346712	-1.5529	0.278483	-5.5763	2.46e-08		1.12155	0.167964	0.208286	0.806411	0.420006
1393	UMAG_01978	756.754	994.763	831.163	936.919	964.893	871.389	914.42	829.54	994.919	1387.33	1403.22	1297.31	1.47406	0.545049	0.115332	4.72591	2.29e-06		1.06048	0.0836916	0.149876	0.558404	0.576568
1394	UMAG_01979	175.536	237.087	162.036	225.266	255.224	235.084	185.022	198.744	270.968	310.952	439.815	353.277	1.54288	0.609644	0.190103	3.20692	0.00134165		1.13934	0.181984	0.233521	0.779303	0.435801
1395	UMAG_01980	817.216	777.746	751.894	701.52	1204.51	805.765	825.609	718.166	826.59	729.064	744.113	722.256	0.809587	-0.315183	0.222611	-1.41584	0.156821		1.01002	0.0119577	0.115671	0.103377	0.917664
1396	UMAG_01981	2203.95	1910.5	2265.01	1703.91	1662.63	1684.63	2271.25	2333.08	1899.52	3675.94	1384.74	1299.28	1.2591	0.31607	0.380664	0.830314	0.406361		1.0195	0.0281461	0.140882	0.199785	0.841649
1397	UMAG_01982	914.736	1037.41	927.919	560.437	536.153	524.163	821.497	890.027	964.811	816.13	874.703	1103.99	1.7244	0.771744	0.171119	4.50999	6.48e-06		0.929262	-0.108535	0.117937	-0.920286	0.357423
1398	UMAG_01983	54.6111	47.6683	43.1319	57.6805	56.0023	68.1162	60.0293	64.3277	86.2172	93.7641	65.2947	79.4874	1.31214	0.381785	0.261453	1.46024	0.144223		1.44813	0.513437	0.278279	1.84504	0.0650313
1399	UMAG_01984	2533.56	5588.48	2228.87	793.497	459.036	439.433	3686.46	3972.96	784.166	113.856	179.868	135.423	0.253639	-2.00099	0.307279	-6.51197	7.42e-11		0.815733	-0.287267	0.766202	-0.374924	0.707717
1400	UMAG_01985	7.80158	20.0709	5.82863	14.8099	26.6241	17.4444	21.3803	6.72081	12.3167	13.3949	19.7116	17.6639	0.862293	-0.226088	0.46103	-0.490398	0.623852		1.1993	0.289693	0.719927	0.402392	0.687396
1401	UMAG_01986	466.145	401.417	428.988	678.136	425.067	324.798	387.313	408.049	451.614	2540.24	200.812	101.077	1.99029	0.971563	1.25578	0.773673	1		0.961765	-0.0633331	0.134408	-0.471199	0.637499
1402	UMAG_01987	6.82639	5.01772	8.16009	10.9125	13.7711	9.13754	12.3348	5.76069	13.6853	4.78388	14.7837	14.7199	1.01379	-0.00261139	0.61495	-0.00424652	0.996612		1.5887	0.647293	0.67428	0.959977	0.337067
1403	UMAG_01988	570.491	505.535	573.538	312.566	377.327	367.163	502.437	541.505	641.839	1208.41	988.044	1182.5	3.19657	1.66436	0.15788	10.5419	5.53e-26		1.02196	0.0244547	0.144486	0.169253	0.865598
1404	UMAG_01989	513.929	776.492	559.549	907.299	581.139	892.987	644.699	581.83	823.853	360.705	400.392	346.408	0.46506	-1.12349	0.225486	-4.98254	6.28e-07		1.10833	0.145999	0.21428	0.681346	0.495653
1405	UMAG_01990	1590.55	869.32	1514.28	841.045	606.845	861.421	1554.18	1417.13	1074.29	1883.89	1942.83	2062.75	2.55031	1.33335	0.186097	7.16484	7.79e-13		1.01798	0.0254796	0.264053	0.0964942	0.923128
1406	UMAG_01991	707.994	732.587	716.922	1153.61	897.873	1018.42	707.195	739.289	801.957	665.917	725.634	903.801	0.747695	-0.435437	0.191536	-2.27339	0.0230027		1.04215	0.0559321	0.104764	0.533885	0.593421
1407	UMAG_01992	1704.65	1842.76	1686.81	1986.86	1779.22	3505.49	1059.97	1333.6	2274.49	834.309	850.063	787.023	0.339871	-1.57329	0.274769	-5.72586	1.03e-08		0.891837	-0.170846	0.268455	-0.636404	0.524513
1408	UMAG_01994	1438.42	1550.47	1459.49	4248.87	3081.05	3210.6	1120.82	1285.59	2174.59	1470.57	1567.07	1267.87	0.408472	-1.30911	0.189981	-6.89078	5.55e-12		1.02981	0.0368618	0.247724	0.148802	0.88171
1409	UMAG_01995	533.433	722.551	558.383	1118.53	1036.5	1049.16	527.929	529.024	730.793	802.736	965.869	882.212	0.827296	-0.28984	0.136777	-2.11907	0.0340846		0.985327	-0.0253023	0.197065	-0.128396	0.897836
1410	UMAG_01996	3529.24	1764.98	3426.07	652.414	1001.62	858.929	1970.28	2166.98	942.915	2080.03	1414.31	1531.85	2.00011	0.988306	0.22755	4.34325	1.4e-05		0.582569	-0.777796	0.360529	-2.15737	0.0309767
1411	UMAG_01997	196.015	237.087	271.614	383.498	331.424	367.994	195.712	227.547	239.492	260.243	333.865	265.939	0.794197	-0.351845	0.178352	-1.97276	0.0485228		0.940452	-0.0913295	0.188909	-0.483458	0.628771
1412	UMAG_01999	4594.16	3705.58	4605.79	3644.01	4034	3851.06	4083.64	4328.2	3800.4	6618.98	4451.13	4348.26	1.33735	0.404812	0.200894	2.01505	0.0438993		0.94628	-0.0805276	0.136209	-0.591208	0.554381
1413	UMAG_02001	236.973	239.596	234.311	294.638	171.679	203.518	246.696	253.471	344.869	243.978	289.514	217.854	1.12169	0.144336	0.262812	0.549199	0.582869		1.18872	0.239411	0.180594	1.32568	0.184944
1414	UMAG_02002	1115.63	679.901	1102.78	712.433	642.65	784.167	1027.08	907.309	695.212	484.129	492.79	477.906	0.680063	-0.572491	0.145461	-3.93571	8.3e-05		0.907288	-0.139958	0.247	-0.566631	0.570965
1415	UMAG_02003	0.975198	7.52658	0	4.6768	1.83614	1.66137	1.64464	8.64104	4.10558	1.91355	0	0.981326	0.354143	-1.4622	1.4447	-1.01211	0.311484		1.69274	0.793547	1.34848	0.588477	0.556212
1416	UMAG_02004	435.914	252.14	424.325	382.718	371.819	306.523	536.975	381.166	238.124	159.782	155.229	168.788	0.455958	-1.14667	0.176215	-6.50722	7.66e-11		1.03945	0.0589539	0.336798	0.175042	0.861046
1417	UMAG_02005	1365.28	906.953	1295.12	763.877	1250.41	940.336	1350.25	1298.08	1082.5	952.95	788.464	930.297	0.904247	-0.155658	0.213063	-0.73057	0.465042		1.04583	0.0641254	0.198034	0.32381	0.746082
1418	UMAG_02006	38.0327	50.1772	31.4746	28.0608	25.706	24.9206	60.0293	52.8064	49.267	73.6718	71.4546	72.6181	2.76721	1.45203	0.279264	5.19948	2e-07		1.35442	0.450381	0.304904	1.47712	0.139643
1419	UMAG_02007	940.091	1105.15	964.056	993.82	1103.52	1183.73	902.085	1073.41	1113.98	1296.43	1191.32	1251.19	1.13955	0.174713	0.128239	1.3624	0.173072		1.02664	0.0357364	0.136453	0.261896	0.793401
1420	UMAG_02008	481.748	529.369	388.187	81.844	179.942	62.3014	780.381	645.198	436.56	96.6344	234.075	220.798	1.70173	0.760309	0.463323	1.64099	0.100799		1.33076	0.416722	0.246906	1.68777	0.0914551
1421	UMAG_02010	2075.22	2374.63	2052.85	2139.64	2673.42	2052.62	2288.52	2363.8	2186.91	1388.28	2563.74	2101.02	0.881637	-0.194605	0.250068	-0.778208	0.436446		1.05175	0.0732911	0.107542	0.68151	0.495549
1422	UMAG_02011	294.51	289.773	268.117	283.726	339.686	282.433	319.06	325.479	273.705	191.355	352.345	291.454	0.921961	-0.132513	0.254984	-0.519691	0.603279		1.07725	0.111574	0.147593	0.755958	0.449675
1423	UMAG_02012	556.838	465.393	462.794	380.38	373.655	344.735	657.034	576.069	373.608	177.96	278.426	271.827	0.662754	-0.610159	0.219624	-2.7782	0.00546615		1.08194	0.117432	0.235913	0.497776	0.618642
1424	UMAG_02014	258.427	240.85	226.151	417.794	441.592	367.994	273.01	257.311	265.494	310.952	510.038	429.821	1.01909	0.01159	0.222777	0.0520252	0.958509		1.09703	0.131723	0.141972	0.927808	0.353507
1425	UMAG_02015	851.348	868.065	775.208	911.197	1301.82	1143.85	879.06	857.383	895.016	719.496	856.223	985.251	0.762903	-0.402216	0.199767	-2.01343	0.0440699		1.05485	0.0756517	0.102512	0.737982	0.460525
1426	UMAG_02016	346.195	380.092	382.358	365.57	434.248	358.856	411.982	411.89	398.241	667.83	540.837	434.727	1.41834	0.490785	0.206279	2.37923	0.0173489		1.10235	0.143063	0.122601	1.1669	0.243252
1427	UMAG_02017	274.031	282.247	294.929	309.448	325.915	297.385	294.39	278.434	280.548	519.53	457.063	506.364	1.58988	0.656221	0.139412	4.70708	2.51e-06		1.00254	0.00548057	0.132422	0.0413872	0.966987
1428	UMAG_02018	852.323	715.025	925.587	861.311	685.799	770.876	854.39	888.107	749.953	1671.49	1470.98	1446.47	1.97971	0.968541	0.15622	6.19985	5.65e-10		0.999805	2.26e-05	0.152956	0.0001475	0.999882
1429	UMAG_02019	1340.9	1668.39	1319.6	1724.18	1121.88	1285.07	1245.81	1311.52	1424.64	4199.29	3463.08	3992.03	2.82112	1.47853	0.208586	7.08835	1.36e-12		0.919859	-0.121877	0.137422	-0.886882	0.375142
1430	UMAG_02020	607.548	539.405	606.178	464.562	657.339	571.512	617.562	692.243	536.462	832.396	850.063	755.621	1.43974	0.513589	0.171087	3.00192	0.0026828		1.05313	0.0762752	0.150217	0.507767	0.611617
1431	UMAG_02021	28.2807	33.8696	32.6404	11.692	16.5253	12.4603	42.7606	31.6838	30.1076	24.8762	14.7837	17.6639	1.40922	0.496692	0.469949	1.0569	0.290555		1.10298	0.160838	0.341675	0.470735	0.63783
1432	UMAG_02022	436.889	318.625	378.861	364.011	350.703	412.851	453.921	431.092	361.291	377.927	378.216	303.23	0.939523	-0.106765	0.171369	-0.623011	0.533277		1.09867	0.136259	0.182295	0.747465	0.454783
1433	UMAG_02023	571.466	541.914	567.709	249.429	237.78	181.089	516.417	511.742	535.094	1322.27	396.696	288.51	3.00385	1.57026	0.500609	3.13671	0.00170856		0.929905	-0.107663	0.106635	-1.00964	0.312668
1434	UMAG_02024	1102.95	1145.29	1106.27	1456.04	1765.45	1648.08	1241.7	1228.95	1196.09	1328.01	1220.89	1272.78	0.784806	-0.362535	0.1274	-2.84564	0.00443219		1.09308	0.128933	0.0889823	1.44898	0.147344
1435	UMAG_02028	100.445	87.8101	113.076	374.923	228.6	212.656	99.5007	110.413	123.167	359.748	129.357	87.338	0.706271	-0.520533	0.493263	-1.05528	0.291295		1.10537	0.133761	0.211696	0.631853	0.527483
1436	UMAG_02031	117.024	125.443	57.1206	49.8859	35.8048	36.5502	101.145	89.2908	57.4781	15.3084	35.7273	30.4211	0.666364	-0.615952	0.412265	-1.49407	0.135157		0.827519	-0.262944	0.36961	-0.711411	0.47683
1437	UMAG_02034	957.644	1169.13	1016.51	1173.88	1209.1	1167.94	1091.22	1008.12	1183.78	1545.19	1721.07	1468.06	1.33327	0.3997	0.121288	3.29546	0.000982622		1.04448	0.061438	0.129032	0.476147	0.63397
1438	UMAG_02035	189.188	269.702	217.991	176.159	176.27	157	239.295	223.707	223.07	221.972	224.22	270.846	1.40753	0.479956	0.180026	2.66603	0.0076752		1.01358	0.0249793	0.184161	0.135638	0.892107
1439	UMAG_02037	1814.84	2077.34	2083.15	8145.43	4059.71	5770.77	1215.39	1166.54	2438.71	34822.8	22810	29775.4	4.86252	2.26227	0.289303	7.8197	5.29e-15		0.806757	-0.315821	0.284539	-1.10994	0.267026
1440	UMAG_02039	387.154	393.891	411.502	653.973	514.12	588.125	379.089	404.209	394.136	1207.45	787.232	765.434	1.57163	0.6355	0.232539	2.73287	0.0062785		0.987328	-0.019292	0.118853	-0.162319	0.871055
1441	UMAG_02040	114.098	131.715	108.413	196.426	160.662	189.396	151.307	136.336	157.381	203.793	113.342	122.666	0.804782	-0.327018	0.277943	-1.17657	0.239369		1.25633	0.328388	0.185631	1.76903	0.0768887
1442	UMAG_02041	755.778	853.012	740.237	722.566	746.392	799.12	759.001	880.426	748.584	834.309	829.12	909.689	1.13449	0.167903	0.124906	1.34424	0.178872		1.0166	0.0250938	0.131442	0.190912	0.848595
1443	UMAG_02044	635.829	545.677	659.801	603.307	562.778	698.607	514.772	588.551	566.57	1057.24	931.374	961.699	1.5822	0.646535	0.15144	4.26924	1.96e-05		0.906906	-0.144257	0.13641	-1.05752	0.290273
1444	UMAG_02045	682.639	874.337	791.529	861.311	812.493	929.537	680.058	713.366	889.542	1198.84	969.565	1080.44	1.24795	0.304804	0.147513	2.0663	0.0388006		0.972094	-0.0442382	0.162804	-0.271727	0.785832
1445	UMAG_02046	4672.17	4277.6	4470.56	2976.78	3152.66	2767.84	5163.35	4524.06	4510.66	4192.6	4260.17	3954.74	1.39453	0.465417	0.110333	4.21831	2.46e-05		1.05795	0.0807324	0.107527	0.75081	0.452767
1446	UMAG_02049	2657.41	2495.06	2695.16	2143.53	2391.58	2682.28	2600.18	2619.2	2767.16	1931.73	1744.48	1804.66	0.759397	-0.411141	0.138603	-2.96632	0.00301385		1.0177	0.0231183	0.0860594	0.268632	0.788213
1447	UMAG_02050	1159.51	1299.59	1196.04	2333.72	1972.93	2307.64	982.672	1100.29	1816.03	1275.38	1369.96	1666.29	0.651865	-0.63281	0.169535	-3.73263	0.00018949		1.06672	0.0877354	0.237888	0.36881	0.712269
1448	UMAG_02052	4346.46	2239.16	4603.46	2883.25	1795.75	2022.72	4243.17	4349.32	3046.34	2770.83	2407.28	1588.77	1.00972	-0.00484289	0.274613	-0.0176353	0.98593		1.0402	0.0563651	0.289108	0.194962	0.845423
1449	UMAG_02053	3186.95	2329.48	2920.15	2504.43	2237.34	2504.52	3234.18	2982.12	2572.83	2104.91	2806.44	2685.89	1.04843	0.0526358	0.166018	0.317049	0.751206		1.04179	0.0586513	0.169327	0.346378	0.729058
1450	UMAG_02055	2931.45	2571.58	2990.09	2507.54	2680.77	2897.43	2870.72	2828.5	2749.37	3031.07	3056.53	3107.86	1.13724	0.171168	0.112633	1.5197	0.128587		0.994757	-0.00866984	0.105766	-0.0819722	0.934669
1451	UMAG_02056	584.144	672.374	605.012	611.881	637.141	603.908	587.959	607.753	556.99	658.262	667.731	669.264	1.07681	0.0923582	0.114314	0.807938	0.419126		0.941538	-0.0842054	0.119734	-0.703271	0.481887
1452	UMAG_02057	9128.83	6668.55	9507.67	8581.15	7842.16	8135.73	4278.53	6473.1	6615.46	9244.38	7596.36	6969.38	0.969505	-0.0604098	0.154186	-0.391797	0.695208		0.686309	-0.546068	0.221167	-2.46903	0.0135479
1453	UMAG_02059	581.218	667.356	573.538	346.863	475.561	422.819	663.612	577.029	563.833	559.714	521.126	465.148	1.24152	0.299936	0.175841	1.70572	0.0880593		0.99032	-0.0108323	0.136814	-0.0791751	0.936893
1454	UMAG_02062	2801.74	3161.16	2852.53	1411.61	1869.19	2070.9	2780.26	3060.85	2275.86	2317.31	3752.6	3570.06	1.80129	0.836167	0.243149	3.4389	0.000584073		0.920768	-0.117758	0.149962	-0.78525	0.432307
1455	UMAG_02063	766.506	748.894	821.837	986.805	1033.75	956.119	781.204	774.813	781.429	456.382	492.79	487.719	0.482718	-1.06569	0.1205	-8.84393	9.24e-19		1.00009	-0.000757241	0.10158	-0.0074546	0.994052
1456	UMAG_02064	2303.42	2896.48	2462.02	3357.94	3188.46	2958.07	2551.66	2183.3	2556.41	3422.39	3591.21	3152.02	1.06956	0.081665	0.123171	0.663022	0.507316		0.951638	-0.0722754	0.135887	-0.53188	0.594809
1457	UMAG_02065	2424.34	2310.66	2408.39	2408.55	2603.65	2517.81	2384.73	2394.53	2442.82	2382.37	2626.57	2465.09	0.992567	-0.025229	0.106452	-0.236999	0.812658		1.01101	0.0141746	0.0786237	0.180284	0.856929
1458	UMAG_02066	3927.12	3884.97	4008.93	3389.9	4165.29	4366.91	3765.4	4028.65	4019.36	3845.29	3318.94	3851.7	0.923992	-0.127372	0.153353	-0.830577	0.406212		0.999356	-0.00244962	0.0788833	-0.0310537	0.975227
1459	UMAG_02067	4775.54	4795.68	4847.09	3711.82	3181.12	3953.23	3054.92	3749.25	4161.69	5536.87	4990.73	4976.3	1.42944	0.499371	0.144501	3.45582	0.000548616		0.76055	-0.397673	0.137754	-2.88683	0.00389145
1460	UMAG_02068	1230.7	906.953	1196.04	1115.42	1054.86	1148.01	1284.46	1214.55	974.391	763.508	739.185	745.808	0.677609	-0.576665	0.116847	-4.9352	8.01e-07		1.04191	0.0596031	0.184561	0.322944	0.746737
1461	UMAG_02069	471.021	633.487	491.937	818.44	923.579	773.368	411.982	475.257	654.156	339.656	471.847	373.885	0.471254	-1.10155	0.179965	-6.12091	9.3e-10		0.965518	-0.0557477	0.217866	-0.25588	0.798043
1462	UMAG_02070	2065.47	1608.18	2158.93	1340.68	1120.05	1375.62	2308.25	1917.35	1829.72	1603.56	1217.19	1516.15	1.13048	0.161286	0.17611	0.915825	0.359759		1.03819	0.0536083	0.170922	0.313642	0.753793
1463	UMAG_02071	331.567	410.198	312.415	349.981	430.575	423.65	367.577	354.283	358.554	390.365	420.104	470.055	1.06338	0.0760982	0.164318	0.463116	0.643281		1.02488	0.0375581	0.154063	0.243783	0.807399
1464	UMAG_02072	1092.22	1095.12	1068.97	1136.46	1332.12	1374.78	1105.2	1095.49	964.811	911.808	1506.71	1432.74	1.00205	-0.0107669	0.226764	-0.0474807	0.96213		0.972113	-0.0389157	0.109847	-0.354272	0.723135
1465	UMAG_02075	553.912	531.878	509.423	730.36	690.389	711.067	587.959	588.551	555.622	664.96	710.85	587.814	0.921104	-0.135211	0.138126	-0.978893	0.327633		1.08583	0.119187	0.11179	1.06617	0.286348
1466	UMAG_02077	227.221	306.081	280.94	358.555	328.669	325.629	276.299	305.317	332.552	411.414	359.737	400.381	1.15667	0.195747	0.147505	1.32705	0.184491		1.12272	0.165769	0.173058	0.95788	0.338123
1467	UMAG_02079	17495.1	18914.3	16956.7	6938.81	10851.6	7313.36	19650.2	16553.4	17738.8	21030	18437.7	18239.9	2.29876	1.18932	0.203431	5.84633	5.03e-09		1.0108	0.0148353	0.109975	0.134897	0.892693
1468	UMAG_02080	234.048	183.147	276.277	161.35	77.118	111.312	209.692	201.624	417.401	6387.44	4339.02	4966.49	44.8653	5.46508	0.290197	18.8323	4.1e-79		1.19503	0.245532	0.321385	0.763982	0.444878
1469	UMAG_02081	4668.27	4100.73	4935.69	4545.85	7414.34	5352.94	3439.76	3754.05	4116.53	2674.19	2816.3	3256.04	0.505196	-0.995938	0.211142	-4.7169	2.39e-06		0.82529	-0.279676	0.125643	-2.22596	0.0260168
1470	UMAG_02083	2485.78	1861.57	2358.27	1259.62	1207.26	1362.32	2646.23	2365.72	1891.3	3277.92	3831.44	3254.08	2.70642	1.42077	0.136219	10.43	1.81e-25		1.02947	0.0422235	0.186517	0.226378	0.820907
1471	UMAG_02088	8058.06	10868.4	8409.55	5074.33	5712.24	6517.56	7865.49	8354.93	10455.5	7265.76	4655.64	6492.45	1.06413	0.0754949	0.209024	0.361178	0.717966		0.975855	-0.0371933	0.173011	-0.214977	0.829785
1472	UMAG_02089	1612.98	1406.22	1506.12	1664.16	1997.72	1737.79	1541.03	1612.03	1457.48	1185.45	1573.23	1453.34	0.780051	-0.372004	0.164246	-2.26492	0.0235177		1.01883	0.0262663	0.110637	0.237409	0.812339
1473	UMAG_02091	983	1029.89	982.708	639.163	917.153	705.252	1094.51	1041.73	1022.29	1057.24	1059.5	1137.36	1.43887	0.513601	0.173672	2.9573	0.00310343		1.05439	0.0775173	0.0958558	0.808687	0.418695
1474	UMAG_02092	401.782	328.661	375.364	650.075	823.51	236.745	330.573	337.961	409.189	73.6718	88.7022	72.6181	0.137396	-2.87674	0.41362	-6.95504	3.52e-12		0.974604	-0.0458985	0.157771	-0.290918	0.771114
1475	UMAG_02093	1073.69	984.727	1116.77	1242.47	1175.13	1234.4	1059.97	1086.85	905.965	840.05	815.568	832.164	0.681211	-0.568911	0.112097	-5.07518	3.87e-07		0.961451	-0.0554331	0.130614	-0.424405	0.671271
1476	UMAG_02094	393.98	513.062	466.291	629.03	652.749	573.173	444.053	473.337	511.829	545.363	486.63	506.364	0.829325	-0.283331	0.134089	-2.113	0.0346008		1.04069	0.0565347	0.15021	0.376371	0.706641
1477	UMAG_02095	4145.57	6929.47	4149.99	5287.9	3241.71	3967.35	3892.86	4044.01	4522.98	4491.11	4591.57	3413.05	0.999901	-0.0186529	0.234374	-0.079586	0.936567		0.81838	-0.289749	0.223357	-1.29725	0.194546
1478	UMAG_02096	0.975198	5.01772	2.33145	0	1.83614	0	2.46696	0	1.36853	7.65421	3.69593	0	6.18151	2.67971	1.96907	1.3609	0.173544		0.460754	-1.06583	1.46775	-0.72617	0.467734
1479	UMAG_02097	462.244	593.345	480.28	1083.46	756.491	807.426	411.982	419.571	483.09	769.248	758.897	542.673	0.782216	-0.37267	0.226989	-1.64179	0.100633		0.85596	-0.226742	0.154497	-1.46761	0.14221
1480	UMAG_02101	1705.62	2279.3	1546.92	1544.12	1507.47	1491.91	1614.21	1602.43	1792.77	994.091	1457.43	1238.43	0.812137	-0.315729	0.178363	-1.77015	0.0767023		0.905561	-0.144001	0.172075	-0.836846	0.402679
1481	UMAG_02102	1332.12	1382.38	1231.01	1656.37	1756.27	1839.14	1321.47	1335.52	1523.17	955.82	996.668	993.102	0.560875	-0.848843	0.111853	-7.58889	3.23e-14		1.05947	0.0802703	0.110113	0.728979	0.466015
1482	UMAG_02103	1151.71	854.266	1204.2	1452.93	1043.85	1160.47	1120	1142.54	1083.87	3362.11	3049.14	2795.8	2.51749	1.31452	0.182418	7.20605	5.76e-13		1.04244	0.0581824	0.164048	0.354666	0.72284
1483	UMAG_02104	1236.55	694.954	1213.52	571.349	516.874	575.665	889.75	1015.8	611.731	496.567	603.668	518.14	0.972647	-0.0575172	0.152094	-0.378169	0.705305		0.800401	-0.320468	0.28257	-1.13412	0.256746
1484	UMAG_02105	882.554	963.402	781.037	1081.12	949.285	912.093	774.625	889.067	767.743	627.645	401.624	338.557	0.464852	-1.1208	0.253704	-4.41773	9.97e-06		0.925558	-0.110892	0.137572	-0.806065	0.420206
1485	UMAG_02107	577.317	582.055	537.4	680.474	733.539	742.633	631.542	577.99	626.785	697.49	772.449	646.694	0.981446	-0.0425645	0.134643	-0.316129	0.751904		1.08224	0.112698	0.111379	1.01184	0.311615
1486	UMAG_02108	1042.49	835.45	1032.83	455.209	615.108	593.94	1020.5	950.514	890.911	1796.83	1658.24	1944.01	3.24413	1.6859	0.167432	10.0692	7.56e-24		0.983219	-0.02487	0.142874	-0.174069	0.861811
1487	UMAG_02111	2.92559	5.01772	3.49718	7.79467	7.34457	2.49206	4.1116	10.5613	2.73705	8.61099	11.0878	6.86928	1.50687	0.567718	0.713786	0.795361	0.426403		1.52178	0.645077	0.920208	0.701012	0.483295
1488	UMAG_02112	14.628	15.0532	31.4746	30.3992	33.0506	26.5819	29.6035	41.285	23.265	18.1788	30.7994	28.4585	0.860104	-0.239597	0.375987	-0.637247	0.523964		1.53957	0.636657	0.47455	1.3416	0.179725
1489	UMAG_02113	446.641	360.021	411.502	274.372	292.865	283.264	505.727	483.898	303.813	538.665	603.668	530.897	1.96735	0.960782	0.138278	6.94821	3.7e-12		1.06179	0.0906066	0.231715	0.391027	0.695778
1490	UMAG_02114	358.873	280.992	320.575	543.288	475.561	449.401	300.147	295.716	347.606	256.416	271.035	249.257	0.529002	-0.935831	0.158508	-5.904	3.55e-09		0.982329	-0.0341003	0.160021	-0.213099	0.83125
1491	UMAG_02115	323.766	287.264	364.873	11.692	15.6072	12.4603	384.023	412.85	1004.5	10.5245	19.7116	16.6825	1.18006	0.217538	0.496898	0.437792	0.661537		1.84585	0.874907	0.36198	2.417	0.0156488
1492	UMAG_02116	1286.29	1480.23	1435.01	1601.8	1243.99	1398.87	981.028	1060.93	1420.53	1377.76	1330.53	2096.11	1.13187	0.163228	0.231812	0.704142	0.481344		0.824103	-0.283535	0.169767	-1.67014	0.094891
1493	UMAG_02117	172.61	293.536	238.974	611.102	309.39	451.893	134.86	146.898	365.397	1576.77	638.163	699.685	2.12376	1.06631	0.393605	2.70907	0.00674717		0.917793	-0.134298	0.401359	-0.334607	0.737921
1494	UMAG_02118	559.764	526.86	614.338	1144.26	865.741	1040.85	494.214	528.064	860.803	644.867	507.574	406.269	0.510911	-0.986079	0.223617	-4.40969	1.04e-05		1.10707	0.139233	0.233317	0.596756	0.550671
1495	UMAG_02119	88.743	127.952	110.744	119.258	86.2987	112.973	84.6989	78.7295	218.964	58.3634	71.4546	53.9729	0.576997	-0.818494	0.262116	-3.12264	0.00179238		1.16783	0.209602	0.414927	0.505154	0.613451
1496	UMAG_02123	1533.99	1615.71	1483.97	1689.88	1517.57	1633.13	1453.86	1541.95	1608.02	2025.5	2180.6	1993.07	1.28067	0.340844	0.120514	2.82826	0.0046802		0.993561	-0.0114009	0.094302	-0.120897	0.903772
1497	UMAG_02124	3332.25	3414.56	3136.97	2997.05	3792.55	2977.18	3433.19	3769.41	3109.29	1205.54	1891.08	1783.07	0.499621	-1.01389	0.217416	-4.66336	3.11e-06		1.04331	0.0615736	0.117443	0.524283	0.600082
1498	UMAG_02125	2177.62	2009.6	2052.85	1665.72	1966.51	2364.13	1674.24	1932.71	2229.33	620.948	1069.35	1003.9	0.449306	-1.16831	0.251988	-4.63639	3.55e-06		0.935293	-0.1003	0.135856	-0.738282	0.460343
1499	UMAG_02126	868.901	947.094	889.45	1413.17	1387.21	1452.87	988.428	1005.24	967.548	1179.71	1222.12	1216.84	0.850802	-0.248276	0.106071	-2.34066	0.0192498		1.09454	0.131278	0.0974324	1.34737	0.17786
1500	UMAG_02127	457.368	375.074	480.28	449.752	441.592	490.935	521.351	490.619	370.871	670.7	740.417	695.76	1.52421	0.592038	0.132289	4.47535	7.63e-06		1.05341	0.0780741	0.192718	0.40512	0.685389
1501	UMAG_02128	528.557	637.25	466.291	612.661	743.638	624.676	525.462	684.562	610.363	677.398	1020.08	848.847	1.28539	0.348299	0.198654	1.7533	0.0795513		1.11537	0.157096	0.177397	0.885563	0.375853
1502	UMAG_02131	228.196	257.158	245.968	345.304	191.877	226.777	237.65	227.547	182.014	265.027	304.298	279.678	1.11132	0.131776	0.262271	0.502442	0.615356		0.884988	-0.166569	0.172809	-0.963889	0.335101
1503	UMAG_02132	751.878	666.102	799.689	555.76	714.259	529.977	801.762	746.97	513.198	522.4	538.373	462.204	0.8461	-0.254097	0.173373	-1.46561	0.142755		0.929773	-0.101789	0.204301	-0.49823	0.618322
1504	UMAG_02133	743.101	979.709	721.585	660.988	783.115	748.448	745.844	884.266	811.536	808.476	888.254	752.677	1.11715	0.145479	0.140562	1.03498	0.300677		0.998876	-0.0012383	0.165968	-0.00746105	0.994047
1505	UMAG_02134	4250.89	4227.43	4284.05	2576.14	3644.74	2966.38	3468.54	3650.36	2852.01	2712.46	2282.85	1977.37	0.758952	-0.410579	0.1927	-2.13067	0.0331167		0.781275	-0.355302	0.131349	-2.70503	0.00682981
1506	UMAG_02135	35.1071	40.1417	32.6404	38.1939	41.3132	28.2433	39.4714	16.322	45.1614	53.5795	76.3825	59.8609	1.76169	0.79798	0.308765	2.58443	0.00975414		0.935725	-0.108077	0.434288	-0.248859	0.80347
1507	UMAG_02136	9.75198	15.0532	11.6573	10.1331	24.7879	9.13754	13.1571	6.72081	2.73705	15.3084	8.62383	35.3277	1.34503	0.437744	0.673862	0.649604	0.515948		0.620227	-0.621001	0.691957	-0.897456	0.369476
1508	UMAG_02137	472.971	338.696	426.656	353.098	455.363	352.211	496.681	478.138	225.807	280.336	259.947	254.163	0.68447	-0.558499	0.172786	-3.23232	0.00122788		0.969558	-0.0400286	0.312552	-0.12807	0.898093
1509	UMAG_02138	83.867	92.8278	72.2751	55.3421	118.431	71.439	99.5007	74.889	73.9004	24.8762	34.4953	39.253	0.402201	-1.32238	0.383976	-3.44391	0.000573359		0.99727	0.00677953	0.247206	0.0274247	0.978121
1510	UMAG_02139	627.052	752.658	628.327	746.729	799.64	717.712	605.227	719.127	665.104	1223.72	1378.58	1532.83	1.8264	0.855231	0.145317	5.88526	3.97e-09		0.990748	-0.013462	0.140182	-0.0960327	0.923495
1511	UMAG_02140	26.3303	25.0886	32.6404	42.8707	52.33	50.6718	46.0499	52.8064	24.6335	14.3516	22.1756	11.7759	0.331132	-1.62922	0.379119	-4.29738	1.73e-05		1.46908	0.575245	0.398423	1.4438	0.148794
1512	UMAG_02141	17.5536	13.7987	13.9887	8.57413	10.0988	9.13754	23.8473	16.322	13.6853	2.87033	4.9279	8.83193	0.597982	-0.750118	0.699879	-1.07178	0.283818		1.18777	0.26485	0.478921	0.553013	0.580255
1513	UMAG_02142	250.626	214.507	212.162	348.422	322.243	300.708	260.675	262.112	206.648	202.837	181.1	175.657	0.576086	-0.810257	0.165636	-4.89178	9.99e-07		1.07698	0.110754	0.178307	0.621145	0.534504
1514	UMAG_02144	181.387	196.945	198.174	238.517	217.583	275.788	224.493	230.428	220.333	252.589	235.307	351.315	1.14664	0.183705	0.225805	0.813557	0.415899		1.17129	0.230857	0.147801	1.56195	0.1183
1515	UMAG_02146	344.245	273.466	324.072	1265.07	690.389	841.485	426.784	309.157	246.335	496.567	858.687	641.787	0.714007	-0.505563	0.299537	-1.68782	0.0914467		1.043	0.0651328	0.24004	0.271341	0.786128
1516	UMAG_02147	506.128	494.245	575.869	779.467	702.324	822.379	601.938	662.48	495.407	340.612	481.702	428.839	0.542996	-0.898425	0.185363	-4.84684	1.25e-06		1.11647	0.161899	0.163464	0.990425	0.321966
1517	UMAG_02148	1378.93	1846.52	1367.4	1136.46	974.991	1008.45	1672.6	1843.42	1587.49	8841.57	12079.5	12228.3	10.6251	3.39391	0.183405	18.505	1.88e-76		1.11119	0.153197	0.162341	0.943676	0.345335
1518	UMAG_02149	454.442	717.534	473.285	267.357	301.127	281.602	504.082	462.776	529.62	171.263	200.812	203.134	0.676648	-0.57849	0.164855	-3.50908	0.000449666		0.909568	-0.136281	0.208731	-0.652903	0.513819
1519	UMAG_02150	16115.1	23116.6	15797.9	2244.86	1664.46	1864.89	13232.8	16068.5	21453	776.903	919.054	797.818	0.431881	-1.22888	0.17739	-6.92756	4.28e-12		0.922307	-0.119078	0.228107	-0.522026	0.601652
1520	UMAG_02151	987.876	1190.45	1070.14	1298.59	857.478	1003.47	1152.07	1071.49	1245.36	3038.72	2620.41	2360.09	2.5381	1.32562	0.210152	6.30789	2.83e-10		1.06786	0.0934046	0.123348	0.757243	0.448904
1521	UMAG_02152	32.1815	48.9227	38.469	40.5323	18.3614	24.9206	55.0954	53.7665	58.8466	284.163	363.433	261.033	10.841	3.40798	0.316234	10.7768	4.43e-27		1.40256	0.494889	0.291946	1.69514	0.0900491
1522	UMAG_02154	5615.19	5150.69	5243.44	2527.03	3886.19	2839.28	5937.15	5761.65	4340.97	3238.69	2811.37	3707.45	1.05458	0.0655768	0.207917	0.315398	0.752459		1.0019	0.00345505	0.157328	0.0219608	0.982479
1523	UMAG_02156	154.081	173.111	186.516	253.327	293.783	275.788	177.621	171.861	197.068	217.188	229.147	228.649	0.820254	-0.299472	0.152981	-1.95758	0.0502798		1.06393	0.0866552	0.168981	0.51281	0.608085
1524	UMAG_02157	20.4792	11.2899	11.6573	11.692	10.0988	6.64548	13.1571	11.5214	10.9482	6.69744	0	1.96265	0.304544	-1.67698	0.946153	-1.77242	0.0763242		0.820395	-0.293664	0.532925	-0.551041	0.581605
1525	UMAG_02158	9761.73	9703.01	9816.59	7306.72	9033.82	7592.47	9389.25	10658.2	9626.22	5543.56	5851.88	7643.55	0.795512	-0.342616	0.180798	-1.89502	0.0580895		1.0134	0.0184195	0.0928179	0.198448	0.842694
1526	UMAG_02159	1140.01	1083.83	1094.62	850.398	902.464	912.093	1388.08	1237.59	784.166	556.844	792.16	817.444	0.81294	-0.313376	0.19097	-1.64097	0.100804		1.02754	0.0421887	0.22427	0.188115	0.850786
1527	UMAG_02160	304.262	267.193	338.061	195.646	183.614	205.179	413.627	389.807	290.128	233.453	146.605	150.143	0.907196	-0.153526	0.241279	-0.6363	0.524581		1.20236	0.270235	0.197492	1.36833	0.171208
1528	UMAG_02161	2566.72	3746.98	3188.26	8441.62	2947.93	6105.54	2682.41	2187.14	6997.28	18685.8	13285.6	20301.7	2.98788	1.55824	0.364871	4.27065	1.95e-05		1.24888	0.313864	0.396623	0.791341	0.428745
1529	UMAG_02162	206.742	155.549	226.151	118.479	79.8722	102.174	278.766	233.308	192.962	3013.85	3265.97	2733.97	29.9934	4.8852	0.192442	25.3854	3.66e-142		1.19814	0.264197	0.228346	1.157	0.247272
1530	UMAG_02163	103.371	102.863	96.7553	33.5171	40.3951	49.0105	113.48	86.4104	82.1116	554.93	595.044	442.578	12.9557	3.6817	0.233517	15.7663	5.31e-56		0.930732	-0.0929176	0.226692	-0.409884	0.681891
1531	UMAG_02164	15767	14217.7	15352.6	8926.45	12753.8	12942.9	14657	16005.1	14428.4	9620.39	9074.73	11107.6	0.860774	-0.228709	0.190999	-1.19743	0.231139		0.994556	-0.00875706	0.0994513	-0.0880537	0.929834
1532	UMAG_02165	1090.27	1240.63	1134.25	1592.45	1721.38	1442.9	1316.53	1332.64	1149.56	1345.23	1727.23	1533.81	0.968368	-0.0607938	0.154963	-0.392311	0.694828		1.09627	0.134756	0.12135	1.11047	0.266795
1533	UMAG_02166	470.045	383.855	373.033	562.775	552.679	490.105	506.549	492.539	391.399	310.952	352.345	333.651	0.620936	-0.703679	0.146449	-4.80495	1.55e-06		1.1333	0.182297	0.17708	1.02946	0.303263
1534	UMAG_02167	771.382	773.983	824.169	1445.13	1336.71	1544.24	730.22	744.09	864.909	553.017	599.972	511.271	0.384703	-1.39502	0.140955	-9.89686	4.3e-23		0.987206	-0.023216	0.117484	-0.19761	0.84335
1535	UMAG_02168	937.165	1057.48	953.565	933.801	1136.57	1051.65	908.663	1023.48	1115.35	961.561	1095.23	925.39	0.955207	-0.0802017	0.143628	-0.558401	0.576571		1.03368	0.0448376	0.125213	0.358092	0.720275
1536	UMAG_02169	812.34	567.002	828.832	485.608	430.575	457.708	780.381	753.691	477.616	1002.7	412.712	394.493	1.31736	0.381366	0.360887	1.05675	0.290628		0.911019	-0.132312	0.249333	-0.530664	0.595652
1537	UMAG_02170	863.05	492.991	817.175	531.596	535.235	491.766	790.249	723.927	504.986	1163.44	448.439	437.671	1.315	0.379642	0.37419	1.01457	0.31031		0.929113	-0.105232	0.269636	-0.390275	0.696333
1538	UMAG_02172	725.547	694.954	860.306	1857.47	928.17	1247.69	717.063	768.092	925.124	5542.61	3036.82	3155.94	2.9096	1.52066	0.330913	4.59534	4.32e-06		1.05677	0.074904	0.156305	0.479216	0.631785
1539	UMAG_02174	5.85119	6.27215	0	3.89733	6.4265	4.15343	5.75624	5.76069	10.9482	6.69744	9.8558	8.83193	1.75345	0.799505	0.696676	1.1476	0.251134		1.85305	0.857828	0.96913	0.885153	0.376074
1540	UMAG_02175	316.939	362.53	348.552	473.916	691.307	255.02	386.49	358.123	316.13	488.913	508.806	423.933	1.00099	-0.00946031	0.333963	-0.0283274	0.977401		1.03183	0.0516991	0.148845	0.347335	0.72834
1541	UMAG_02177	1901.64	2150.09	1932.78	1281.44	1681.91	1655.56	2075.54	2187.14	2232.07	2235.03	2077.11	2207.98	1.41162	0.484596	0.151826	3.19178	0.00141401		1.08526	0.117088	0.097376	1.20243	0.229195
1542	UMAG_02178	511.979	307.335	486.108	910.417	544.416	514.194	389.78	423.411	379.082	2872.24	1135.88	1673.16	2.88533	1.50989	0.368129	4.10152	4.1e-05		0.913323	-0.133491	0.22158	-0.602453	0.546873
1543	UMAG_02179	2041.09	1117.7	1908.3	1654.03	1239.4	1408.84	2277.83	2058.49	1182.41	402.803	498.95	471.036	0.319085	-1.66575	0.183087	-9.09812	9.19e-20		1.08913	0.124279	0.309599	0.401419	0.688111
1544	UMAG_02180	834.77	689.936	735.574	1148.93	1054.86	1037.53	803.406	768.092	606.257	1494.49	581.492	614.31	0.829997	-0.284905	0.357595	-0.796724	0.425611		0.96349	-0.0518184	0.165542	-0.313023	0.754263
1545	UMAG_02181	810.39	962.147	923.256	2347.75	1634.17	1722.84	792.716	844.902	1087.98	2651.23	2481.2	2589.72	1.35363	0.419606	0.187703	2.23548	0.0253861		1.01106	0.0116825	0.161796	0.0722053	0.942439
1546	UMAG_02182	752.853	750.149	691.276	1162.96	982.336	887.172	725.286	707.605	810.168	953.906	222.988	172.713	0.445052	-1.18584	0.761348	-1.55755	0.119341		1.02223	0.0275934	0.112213	0.245901	0.805759
1547	UMAG_02185	169.684	171.857	159.705	149.658	179.024	159.492	189.956	205.465	173.803	323.391	232.843	242.387	1.63594	0.699314	0.204744	3.41556	0.000636512		1.13562	0.187662	0.164436	1.14124	0.253768
1548	UMAG_02186	480.773	461.63	487.274	773.231	727.112	738.479	468.722	449.334	521.409	970.172	650.483	590.758	0.987757	-0.0330507	0.22071	-0.149747	0.880964		1.00685	0.00458253	0.120103	0.038155	0.969564
1549	UMAG_02189	731.399	683.664	678.453	1041.37	1159.52	933.691	516.417	614.474	650.05	1185.45	1080.44	861.604	0.997738	-0.017523	0.176938	-0.0990346	0.921111		0.850694	-0.238834	0.134021	-1.78206	0.0747398
1550	UMAG_02190	792.836	1199.23	878.958	1061.63	724.358	1070.75	857.68	892.908	1588.86	1138.56	1066.89	810.575	1.05576	0.0599716	0.229457	0.261363	0.793813		1.16315	0.213418	0.27796	0.767801	0.442606
1551	UMAG_02191	2512.11	1112.68	2812.9	7807.92	6672.54	7280.96	2616.62	2162.18	2035	2497.19	4157.92	2284.53	0.410802	-1.29989	0.252609	-5.14585	2.66e-07		1.05842	0.0802105	0.321717	0.24932	0.803113
1552	UMAG_02192	14.628	31.3607	32.6404	61.5779	59.6746	52.3332	46.0499	33.604	36.9502	50.7092	64.0627	55.9356	0.983419	-0.0447454	0.261563	-0.171069	0.864169		1.48297	0.588267	0.412631	1.42565	0.153969
1553	UMAG_02193	3.90079	6.27215	0	7.79467	3.67228	3.32274	4.93392	1.92023	1.36853	42.0982	12.3198	16.6825	4.80743	2.2432	0.710686	3.15639	0.00159736		0.808289	-0.254966	1.28397	-0.198576	0.842594
1554	UMAG_02196	29.2559	45.1595	37.3033	55.3421	41.3132	46.5184	75.6534	56.6468	69.7949	22.9626	25.8715	26.4958	0.526144	-0.94773	0.330349	-2.86887	0.00411935		1.80896	0.866093	0.301626	2.87141	0.00408642
1555	UMAG_02197	516.855	635.996	554.886	742.052	807.903	819.887	485.169	505.021	593.941	698.447	856.223	782.117	0.986052	-0.0354292	0.141173	-0.250962	0.801843		0.92762	-0.111786	0.146362	-0.763767	0.445006
1556	UMAG_02198	954.719	784.018	1001.36	1180.11	903.382	1014.27	826.431	896.748	921.018	462.123	625.844	516.177	0.51784	-0.967615	0.192657	-5.02249	5.1e-07		0.965002	-0.0547935	0.139669	-0.39231	0.69483
1557	UMAG_02199	365.699	316.116	322.906	326.597	303.882	282.433	397.18	441.653	338.026	244.935	442.279	459.261	1.25584	0.313046	0.268984	1.16381	0.244502		1.17133	0.230083	0.164289	1.40048	0.161371
1558	UMAG_02201	1345.77	1162.86	1389.55	2163.02	7277.55	2204.64	1017.21	1257.75	1222.09	1062.02	1735.85	1469.04	0.36641	-1.4533	0.448931	-3.23723	0.00120694		0.8971	-0.159682	0.141638	-1.12739	0.259577
1559	UMAG_02202	1211.2	989.745	1207.69	533.155	717.932	519.178	1595.3	1169.42	996.287	591.288	634.467	612.347	1.03832	0.0421932	0.174558	0.241714	0.809002		1.10338	0.143228	0.209904	0.68235	0.495017
1560	UMAG_02203	106.297	141.751	116.573	233.061	125.776	174.444	114.302	64.3277	224.438	744.372	845.135	937.166	4.73798	2.2239	0.256034	8.68593	3.76e-18		1.10545	0.132192	0.420051	0.314705	0.752986
1561	UMAG_02204	1135.13	972.183	1043.33	49.8859	28.4602	37.3809	998.296	1074.37	1379.47	39.2278	39.4232	42.197	1.04425	0.0398268	0.340978	0.116802	0.907017		1.0957	0.126459	0.160144	0.789658	0.429727
1562	UMAG_02206	1590.55	1808.89	1587.72	155.893	114.759	92.2061	1198.12	1484.34	2140.38	98.548	104.718	78.5061	0.776534	-0.385409	0.280991	-1.37161	0.170186		0.967051	-0.0529188	0.219308	-0.241299	0.809323
1563	UMAG_02207	2182.49	3400.76	1916.46	2260.45	1926.11	1895.62	2120.76	2061.37	2141.74	973.042	1519.03	1574.05	0.668528	-0.596429	0.225037	-2.65036	0.00804052		0.843216	-0.245832	0.222212	-1.10629	0.268599
1564	UMAG_02208	3722.33	3346.82	3676.7	7764.27	3800.81	5599.65	3015.45	2941.79	3455.53	39024	2286.55	2157.94	2.53243	1.31749	1.25665	1.04841	0.294449		0.875945	-0.194006	0.11014	-1.76145	0.0781621
1565	UMAG_02209	1356.5	1111.42	1373.23	1972.05	1200.84	1908.08	1413.57	1354.72	1261.78	1440.91	1632.37	1448.44	0.88993	-0.186656	0.228688	-0.816201	0.414385		1.04918	0.0686255	0.135032	0.508216	0.611302
1566	UMAG_02211	456.393	715.025	490.771	745.95	814.329	721.866	504.904	516.542	696.58	661.133	762.593	754.64	0.954526	-0.0815438	0.134657	-0.605566	0.544803		1.03359	0.0449794	0.226141	0.1989	0.842341
1567	UMAG_02212	1308.72	1082.57	1503.79	4942.6	1913.26	3039.48	995.829	960.116	2266.28	13389.1	7754.05	10776.9	3.22577	1.66861	0.356358	4.68239	2.84e-06		1.08399	0.108841	0.333276	0.326578	0.743987
1568	UMAG_02213	776.258	653.558	730.911	1662.6	1218.28	1364.82	763.935	747.93	848.487	708.015	703.458	795.855	0.519897	-0.960274	0.177808	-5.40063	6.64e-08		1.09239	0.122615	0.124806	0.982445	0.325881
1569	UMAG_02214	1514.48	1206.76	1465.32	1774.07	1423.01	1918.88	1155.36	1231.83	1168.72	2240.77	1169.14	1247.27	0.910324	-0.152486	0.283743	-0.537409	0.590985		0.849363	-0.237431	0.131877	-1.8004	0.0717974
1570	UMAG_02215	27155.4	27513.4	26614.7	25706.8	19210.6	29730.2	18421.6	24637.5	33188.1	1774.82	2605.63	1440.59	0.0779801	-3.69838	0.270765	-13.659	1.78e-42		0.938041	-0.0957119	0.210706	-0.454243	0.649654
1571	UMAG_02216	522.706	737.605	553.72	399.866	636.223	610.554	539.442	530.944	552.885	696.533	682.514	710.48	1.26896	0.332343	0.207453	1.60202	0.109152		0.894842	-0.159319	0.167358	-0.951964	0.341115
1572	UMAG_02217	2116.18	2019.63	2358.27	3987.75	2420.95	4086.14	1381.5	1610.11	3188.67	4490.15	2005.66	2499.44	0.857111	-0.241267	0.339105	-0.711481	0.476786		0.951679	-0.0778559	0.299809	-0.259685	0.795107
1573	UMAG_02218	1444.27	1433.81	1451.33	1350.04	1475.34	1468.65	1478.53	1354.72	1402.74	1138.56	1252.92	1187.4	0.833457	-0.277437	0.114183	-2.42977	0.0151086		0.978423	-0.0317508	0.0908636	-0.349434	0.726763
1574	UMAG_02219	1019.08	575.783	988.536	3637.77	2061.07	3056.09	522.995	525.183	678.789	995.048	939.997	700.667	0.301054	-1.75113	0.258907	-6.76357	1.35e-11		0.668486	-0.586661	0.248565	-2.36019	0.0182658
1575	UMAG_02220	508.078	485.464	546.726	510.551	336.014	496.75	591.248	536.705	435.191	669.744	829.12	767.397	1.68707	0.735874	0.219164	3.35764	0.000786102		1.01485	0.0253319	0.163325	0.155101	0.876742
1576	UMAG_02221	865.976	989.745	967.553	805.969	965.811	894.648	936.622	953.395	955.232	942.425	1055.8	936.185	1.1005	0.12417	0.134795	0.921179	0.356957		1.00778	0.0114723	0.105056	0.109202	0.913042
1577	UMAG_02222	8.77678	11.2899	6.99436	11.692	16.5253	13.291	4.93392	10.5613	12.3167	0.956777	6.15988	10.7946	0.43151	-1.22639	0.752269	-1.63026	0.103046		1.02775	0.0079254	0.652533	0.0121456	0.990309
1578	UMAG_02223	71.1895	102.863	93.2582	64.6957	81.7083	79.7458	87.1659	77.7694	49.267	83.2396	128.125	90.282	1.33384	0.396743	0.265373	1.49504	0.134905		0.801323	-0.29818	0.29964	-0.995128	0.319674
1579	UMAG_02224	1422.81	1630.76	1312.61	720.227	598.582	627.998	1274.6	1157.9	1253.57	625.732	569.173	629.03	0.936885	-0.109706	0.149691	-0.732881	0.463631		0.844231	-0.244653	0.124604	-1.96345	0.0495945
1580	UMAG_02225	943.992	847.994	899.941	730.36	596.746	711.898	883.171	852.583	885.437	2171.88	2109.14	2167.75	3.16271	1.64447	0.141187	11.6475	2.36e-31		0.973723	-0.0406982	0.10209	-0.398651	0.69015
1581	UMAG_02226	656.308	861.793	763.551	654.752	663.765	598.094	718.708	668.24	907.333	1420.81	1182.7	1250.21	2.01069	0.993621	0.137874	7.20673	5.73e-13		1.00553	0.00475104	0.173634	0.0273624	0.978171
1582	UMAG_02227	317.915	349.986	319.409	91.9771	231.354	117.957	374.978	326.439	318.867	172.22	168.781	258.089	1.35759	0.436412	0.370052	1.17933	0.238269		1.0334	0.0522713	0.142542	0.366708	0.713836
1583	UMAG_02229	15.6032	15.0532	10.4915	13.2509	11.0169	21.5978	8.2232	13.4416	9.57969	4.78388	6.15988	6.86928	0.388375	-1.38619	0.621267	-2.23123	0.025666		0.759323	-0.400933	0.545705	-0.734706	0.462518
1584	UMAG_02230	41.9335	42.6506	43.1319	117.699	58.7565	87.222	23.025	31.6838	54.7411	37.3143	35.7273	22.5705	0.362609	-1.48892	0.379244	-3.92601	8.64e-05		0.856978	-0.256285	0.38764	-0.661141	0.508522
1585	UMAG_02231	4.87599	13.7987	4.66291	7.0152	4.59036	5.8148	9.86784	4.80058	2.73705	1.91355	4.9279	3.9253	0.618056	-0.739852	0.840468	-0.880286	0.378704		0.745812	-0.356553	0.846824	-0.421048	0.67372
1586	UMAG_02232	368.625	486.719	430.153	467.68	519.628	461.031	476.123	421.491	429.717	558.758	567.941	442.578	1.0835	0.100748	0.161927	0.622184	0.533821		1.03254	0.0498189	0.155749	0.319867	0.749069
1587	UMAG_02234	66.3135	46.4139	46.6291	89.6387	80.7903	62.3014	69.0749	63.3676	46.5299	425.766	157.693	138.367	3.10155	1.61743	0.439113	3.68341	0.000230133		1.12309	0.173241	0.304867	0.568252	0.569864
1588	UMAG_02235	394.955	347.477	376.53	495.741	353.457	354.703	353.598	419.571	477.616	165.522	156.461	170.751	0.409281	-1.30546	0.213337	-6.11924	9.4e-10		1.11781	0.152575	0.1606	0.950029	0.342097
1589	UMAG_02236	70.2143	101.609	108.413	40.5323	58.7565	43.1957	100.323	99.852	80.7431	44.0117	38.1912	48.085	0.914401	-0.132859	0.303762	-0.437377	0.661838		1.00244	0.0169036	0.25607	0.0660118	0.947368
1590	UMAG_02237	3162.57	2768.53	3127.65	1855.13	1671.81	1491.91	2156.12	2360.92	3117.5	5428.75	4271.26	5467.95	3.0222	1.5805	0.169419	9.32895	1.07e-20		0.842783	-0.250894	0.166801	-1.50415	0.132542
1591	UMAG_02238	164.808	183.147	149.213	151.996	190.041	122.111	150.485	137.297	235.387	180.831	173.709	161.919	1.1127	0.142486	0.221172	0.644233	0.519424		1.0523	0.0614765	0.249473	0.246425	0.805353
1592	UMAG_02239	6.82639	17.562	11.6573	8.57413	17.4433	8.30686	8.2232	8.64104	15.0538	5.74066	11.0878	5.88796	0.661816	-0.619917	0.654423	-0.947273	0.3435		0.885489	-0.19034	0.618102	-0.307942	0.758126
1593	UMAG_02242	2427.27	1510.33	2164.75	1092.03	1205.43	1354.85	2053.33	1901.03	1583.39	1014.18	850.063	1006.84	0.786102	-0.360607	0.154392	-2.33565	0.0195094		0.907477	-0.140594	0.212073	-0.662951	0.507362
1594	UMAG_02243	3813.02	856.775	3254.71	1358.61	1253.17	990.177	2461.2	2383.01	759.532	321.477	335.097	209.022	0.240313	-2.07418	0.23551	-8.80717	1.28e-18		0.707141	-0.498274	0.769878	-0.647211	0.517495
1595	UMAG_02244	2031.34	1471.45	1942.1	1722.62	1656.2	1566.67	1876.53	1707.09	1410.95	1478.22	2084.5	1967.56	1.11825	0.146215	0.176135	0.830131	0.406464		0.917296	-0.124434	0.185209	-0.671859	0.501673
1596	UMAG_02245	2366.81	2264.25	2393.24	3251.16	3592.41	3129.19	2285.23	2311	2760.32	1427.51	1374.88	1296.33	0.410992	-1.29684	0.116776	-11.1054	1.18e-28		1.0473	0.0633267	0.113483	0.558026	0.576827
1597	UMAG_02246	329.617	434.033	279.774	225.266	288.274	259.174	261.498	324.519	398.241	347.31	514.966	453.373	1.70263	0.753966	0.209083	3.60607	0.000310874		0.943296	-0.0890962	0.233004	-0.382381	0.702179
1598	UMAG_02247	2957.78	2082.35	3236.06	1292.36	1137.49	1186.22	3607.52	3691.64	2586.52	549.19	673.891	742.864	0.543669	-0.894878	0.170478	-5.24923	1.53e-07		1.19447	0.256516	0.224131	1.14449	0.252421
1599	UMAG_02249	683.614	770.22	676.122	1243.25	1187.98	1253.5	666.901	677.842	986.708	755.854	878.399	883.193	0.683209	-0.565233	0.132276	-4.27312	1.93e-05		1.0946	0.124962	0.187258	0.667324	0.504565
1600	UMAG_02251	5.85119	8.78101	6.99436	10.9125	10.0988	9.13754	1.64464	1.92023	1.36853	1.91355	6.15988	3.9253	0.397983	-1.38177	0.733023	-1.88503	0.0594253		0.228118	-2.10441	0.967459	-2.17519	0.0296156
1601	UMAG_02252	2640.84	2777.31	2612.39	2445.19	2903.86	3251.3	2271.25	2632.64	2596.1	2166.14	2126.39	2625.05	0.804337	-0.327482	0.171211	-1.91274	0.0557817		0.933932	-0.100284	0.102765	-0.975859	0.329135
1602	UMAG_02253	845.497	1021.11	834.66	1265.07	1380.78	1377.28	774.625	801.697	899.122	889.802	957.245	1034.32	0.7162	-0.4955	0.126252	-3.92469	8.68e-05		0.916402	-0.128076	0.134792	-0.950178	0.342022
1603	UMAG_02254	820.142	519.334	712.259	597.851	492.086	574.004	666.079	619.275	639.102	941.468	737.953	604.497	1.3726	0.440093	0.211355	2.08224	0.0373203		0.937965	-0.0953173	0.192884	-0.49417	0.621186
1604	UMAG_02255	1148.78	804.089	1071.3	1198.82	902.464	1086.54	1082.17	1019.64	765.006	2692.37	1533.81	1305.16	1.73515	0.777399	0.292356	2.65908	0.00783546		0.947968	-0.0762386	0.20693	-0.368426	0.712556
1605	UMAG_02256	2310.24	1950.64	2279	1753.8	1917.85	1873.2	2093.63	2233.23	1950.15	858.229	1203.64	1193.29	0.587061	-0.782732	0.178011	-4.3971	1.1e-05		0.959805	-0.0597782	0.124865	-0.478741	0.632123
1606	UMAG_02258	5308	4847.12	5217.79	4896.61	4817.12	5982.6	5130.45	5465.94	5621.91	4007.94	3449.53	3540.62	0.700679	-0.528339	0.151682	-3.4832	0.000495466		1.05499	0.0752731	0.0904221	0.832464	0.405147
1607	UMAG_02259	2191.27	1875.37	2086.65	1973.61	2700.05	2518.64	2360.88	2467.5	1892.67	290.86	824.192	779.173	0.263369	-1.93723	0.363228	-5.33336	9.64e-08		1.09227	0.127887	0.151052	0.846641	0.397196
1608	UMAG_02260	2516.01	2545.24	2472.51	3877.85	3584.15	3934.96	2365.81	2444.45	2463.35	1773.86	2282.85	2347.33	0.561909	-0.846811	0.161938	-5.22922	1.7e-07		0.96547	-0.0520397	0.0759362	-0.685308	0.493149
1609	UMAG_02262	5285.57	5133.13	5114.04	2586.27	3664.94	4168.38	5030.95	5429.45	4952.7	4605.92	4306.99	4817.33	1.31773	0.38524	0.20167	1.91025	0.0561015		0.992298	-0.0117556	0.0871461	-0.134896	0.892694
1610	UMAG_02263	305.237	434.033	275.112	803.63	549.925	603.078	279.589	361.964	510.46	279.379	418.872	360.147	0.540928	-0.905516	0.237689	-3.80968	0.000139149		1.13568	0.178152	0.273763	0.650754	0.515205
1611	UMAG_02264	934.24	1075.05	867.301	1048.38	862.987	784.998	793.539	827.62	1198.83	1473.44	1259.08	1430.77	1.54404	0.610924	0.171135	3.56984	0.000357196		0.980324	-0.0335176	0.195248	-0.171667	0.8637
1612	UMAG_02266	2769.56	3077.12	2828.05	4301.1	4494.88	4365.25	2499.03	2603.83	3069.61	3445.35	3586.28	4149.05	0.849517	-0.249317	0.126944	-1.96399	0.0495314		0.9421	-0.0886337	0.118618	-0.747217	0.454932
1613	UMAG_02267	12655.1	11390.2	11810	9585.1	7835.74	8149.03	11834.8	10751.4	9798.65	29501.3	29585.9	22778.5	3.20165	1.66233	0.172123	9.65779	4.56e-22		0.903209	-0.147162	0.118289	-1.24409	0.213466
1614	UMAG_02268	1954.3	1601.91	1834.85	2463.11	1811.35	2141.51	1964.52	1898.15	1796.88	1800.65	2074.65	2025.46	0.919697	-0.137753	0.172595	-0.798129	0.424795		1.0498	0.0691596	0.122424	0.56492	0.572128
1615	UMAG_02271	1922.12	1776.27	1974.74	1427.98	1561.64	1768.53	1722.76	1847.26	1680.55	1481.09	1446.34	1384.65	0.906251	-0.156482	0.135135	-1.15797	0.246877		0.925516	-0.112231	0.103279	-1.08668	0.277177
1616	UMAG_02272	8425.71	8037.13	8006.21	10824.5	8482.06	10793.9	8352.3	9066.37	8434.23	2430.21	2733.75	2866.45	0.266787	-1.92252	0.165767	-11.5978	4.23e-31		1.05656	0.0784595	0.0853682	0.919072	0.358058
1617	UMAG_02273	1094.17	1121.46	1184.38	1617.39	870.331	1052.48	859.324	984.118	1115.35	3382.21	1915.72	1969.52	2.05283	1.01799	0.316449	3.21691	0.0012958		0.87023	-0.204872	0.13245	-1.54678	0.121916
1618	UMAG_02274	888.405	954.621	940.742	620.455	603.173	778.352	804.229	940.913	899.122	957.733	853.759	1002.92	1.40581	0.476687	0.168489	2.82919	0.00466661		0.949887	-0.0756275	0.113803	-0.664547	0.506341
1619	UMAG_02275	2102.53	2058.52	2136.78	939.257	1051.19	1193.7	1624.08	1836.7	1791.4	2800.49	2268.07	2641.73	2.42146	1.26196	0.159457	7.9141	2.49e-15		0.833968	-0.26388	0.0960754	-2.74659	0.00602183
1620	UMAG_02276	24511.6	29086.5	23721.4	12510.4	19609.1	14779.6	23439.4	23749.4	23170.5	35783.4	34346.2	41846.7	2.3876	1.24428	0.199475	6.23778	4.44e-10		0.909983	-0.13659	0.113289	-1.20568	0.227943
1621	UMAG_02280	1565.19	1913	1553.91	2491.18	2465.02	2462.15	1583.79	1428.65	2076.05	3173.63	4236.76	3915.49	1.52674	0.595641	0.153717	3.87493	0.000106654		1.0112	0.0128816	0.178226	0.0722769	0.942382
1622	UMAG_02281	1798.27	1545.46	1692.64	1508.27	1333.96	1437.09	1565.7	1627.4	1692.87	2596.69	2130.09	2442.52	1.67534	0.729037	0.141728	5.14391	2.69e-07		0.970138	-0.0466111	0.106285	-0.43855	0.660988
1623	UMAG_02282	528.557	726.315	564.212	1026.56	1145.75	1012.61	599.471	589.511	796.483	1154.83	820.496	692.816	0.837743	-0.269599	0.217453	-1.2398	0.215049		1.09146	0.123034	0.191062	0.643947	0.51961
1624	UMAG_02283	236.973	262.176	286.769	281.387	259.814	275.788	308.37	274.593	243.598	290.86	344.953	274.771	1.11456	0.137785	0.166375	0.82816	0.40758		1.05171	0.0797366	0.169069	0.471621	0.637197
1625	UMAG_02284	453.467	249.631	378.861	492.623	400.279	489.274	490.925	402.288	299.707	233.453	375.753	260.051	0.628905	-0.688859	0.233307	-2.95258	0.00315128		1.10256	0.141863	0.280108	0.506459	0.612534
1626	UMAG_02285	5261.19	3202.56	5157.18	1989.98	2131.76	1993.65	4191.36	3935.51	3380.26	2026.45	1935.43	2494.53	1.05577	0.0647957	0.149844	0.43242	0.665436		0.844813	-0.244231	0.219508	-1.11263	0.265867
1627	UMAG_02286	575.367	736.35	587.526	1184.01	995.189	1026.73	481.057	503.101	736.267	1563.37	1807.31	1695.73	1.58033	0.643787	0.145141	4.43559	9.18e-06		0.905848	-0.148072	0.208823	-0.709077	0.478276
1628	UMAG_02289	656.308	563.239	699.436	920.55	713.341	786.659	693.216	685.523	711.634	657.306	790.928	797.818	0.927909	-0.124998	0.175664	-0.711575	0.476728		1.08931	0.120689	0.128984	0.935683	0.349436
1629	UMAG_02290	2672.04	2939.13	2618.22	3325.2	3182.95	3274.56	2545.9	2553.91	3340.57	2065.68	2048.78	1910.64	0.615892	-0.714608	0.105378	-6.78136	1.19e-11		1.02564	0.0334446	0.144451	0.231529	0.816904
1630	UMAG_02291	560.739	610.907	563.046	881.577	942.859	951.135	636.476	596.232	708.897	544.406	572.869	696.741	0.653565	-0.627021	0.153794	-4.07701	4.56e-05		1.11928	0.159319	0.120876	1.31804	0.18749
1631	UMAG_02292	1871.41	2146.33	1991.06	2054.67	2108.81	2391.54	1949.72	2109.37	2408.61	2458.92	2284.08	2362.05	1.08391	0.101605	0.122958	0.826341	0.408611		1.07637	0.103733	0.122704	0.845394	0.397891
1632	UMAG_02293	9.75198	16.3076	12.823	15.5893	15.6072	12.4603	6.57856	6.72081	9.57969	17.222	2.46395	5.88796	0.585794	-0.75934	0.705586	-1.07618	0.281845		0.588414	-0.780722	0.591201	-1.32057	0.186645
1633	UMAG_02295	8.77678	3.76329	6.99436	4.6768	7.34457	0	11.5125	4.80058	0	0	0	0	0	-4.38146	2.23186	-1.96314	0.0496293		0.835092	-0.208115	1.04423	-0.1993	0.842028
1634	UMAG_02296	11.7024	17.562	12.823	17.1483	17.4433	17.4444	15.6241	9.60116	9.57969	5.74066	16.0157	19.6265	0.795273	-0.352358	0.548317	-0.642618	0.520472		0.826968	-0.241517	0.53755	-0.449293	0.65322
1635	UMAG_02297	20.4792	46.4139	24.4803	48.3269	39.4771	48.1798	18.9134	24.0029	30.1076	17.222	29.5674	17.6639	0.473978	-1.11423	0.368963	-3.01989	0.00252864		0.799181	-0.328468	0.454463	-0.722761	0.469827
1636	UMAG_02298	32.1815	27.5974	20.9831	22.6045	31.2144	18.2751	36.1821	21.1225	30.1076	49.7524	33.2633	48.085	1.81847	0.862337	0.369289	2.33513	0.0195366		1.08234	0.111595	0.397476	0.280759	0.778895
1637	UMAG_02299	59.4871	66.4848	65.2807	67.8136	39.4771	52.3332	45.2276	44.1653	61.5837	82.2828	91.1662	165.844	2.12558	1.06978	0.372511	2.87181	0.00408125		0.78941	-0.357877	0.267772	-1.3365	0.181387
1638	UMAG_02300	9921.66	11565.8	11720.2	17648.7	9004.44	15128.4	8705.08	9508.02	15959.8	38367.7	28505.5	41000.8	2.58185	1.34956	0.282338	4.77995	1.75e-06		1.02906	0.037154	0.238227	0.15596	0.876064
1639	UMAG_02301	2120.08	1731.11	1996.89	1178.55	1075.06	740.972	1749.07	1732.05	1119.45	3727.6	5149.66	4293.3	4.39812	2.12189	0.227544	9.32518	1.11e-20		0.786681	-0.344365	0.209031	-1.64744	0.0994676
1640	UMAG_02303	866.951	535.641	832.329	609.543	583.893	634.644	800.939	715.286	494.038	841.963	675.123	628.049	1.17344	0.215658	0.166514	1.29513	0.195275		0.899478	-0.151457	0.259647	-0.583318	0.559679
1641	UMAG_02304	633.879	817.888	693.608	537.053	762.917	521.671	776.27	811.298	607.626	194.226	370.825	341.501	0.497657	-1.01954	0.287133	-3.55075	0.000384137		1.02322	0.0371144	0.17565	0.211297	0.832656
1642	UMAG_02305	672.887	753.912	658.636	1094.37	675.7	926.214	775.448	716.246	645.945	657.306	784.768	705.573	0.796521	-0.346957	0.221832	-1.56405	0.117805		1.02503	0.0390754	0.132642	0.294592	0.768305
1643	UMAG_02308	50.7103	71.5025	51.292	34.2965	21.1156	34.0581	57.5624	48.0058	80.7431	1513.62	1491.92	1526.94	50.6591	5.63488	0.208264	27.0564	3.21e-161		1.07381	0.0915607	0.309103	0.296214	0.767066
1644	UMAG_02310	658.259	549.44	670.293	673.459	576.549	590.617	665.257	692.243	530.988	980.696	969.565	742.864	1.46316	0.532156	0.175445	3.03317	0.00241996		1.00559	0.00982487	0.166894	0.0588687	0.953057
1645	UMAG_02311	2141.53	1925.55	2157.76	2098.32	2091.37	2425.6	2154.48	2104.57	2097.95	2062.81	1915.72	2001.9	0.904032	-0.160363	0.126336	-1.26934	0.204321		1.02123	0.0290717	0.0967815	0.300385	0.763884
1646	UMAG_02313	3.90079	15.0532	5.82863	9.3536	9.18071	4.15343	11.5125	3.84046	12.3167	1.91355	3.69593	7.85061	0.593276	-0.760395	0.83414	-0.911591	0.361984		1.1165	0.169396	0.796278	0.212735	0.831534
1647	UMAG_02314	38.0327	72.7569	41.9662	12.4715	34.8867	19.1058	29.6035	27.8434	64.3208	59.3202	88.7022	136.404	4.27941	2.09866	0.466305	4.50062	6.78e-06		0.797139	-0.346776	0.448921	-0.772466	0.439838
1648	UMAG_02316	901.083	806.598	905.77	988.364	767.507	913.754	855.213	829.54	833.433	920.419	802.016	947.961	1.00029	-0.0156974	0.167852	-0.0935195	0.925491		0.963548	-0.0549485	0.107171	-0.51272	0.608147
1649	UMAG_02318	915.711	940.822	986.205	955.626	902.464	981.04	971.982	984.118	871.751	1345.23	1257.85	1235.49	1.35202	0.419762	0.118137	3.55319	0.000380589		0.994763	-0.00559779	0.111123	-0.0503747	0.959824
1650	UMAG_02320	791.861	726.315	754.225	1512.94	1217.36	1424.63	747.489	664.4	691.106	464.993	491.558	359.165	0.316664	-1.67698	0.186676	-8.98338	2.63e-19		0.925451	-0.112244	0.113127	-0.992201	0.3211
1651	UMAG_02321	127.751	97.8455	130.561	392.851	217.583	286.587	103.612	96.9717	97.1654	4066.3	386.84	432.765	5.44682	2.4236	1.05895	2.28869	1		0.836004	-0.260747	0.211528	-1.23268	0.217693
1652	UMAG_02323	1587.62	1492.77	1663.49	2194.2	2295.18	2215.44	1744.96	1734.93	1702.45	2443.61	1579.39	1502.41	0.824096	-0.29394	0.217353	-1.35236	0.176259		1.09242	0.126676	0.0945022	1.34045	0.180098
1653	UMAG_02324	1661.74	1549.22	1599.38	995.379	1551.54	1258.49	1750.72	1616.83	1130.4	1311.74	1427.86	1332.64	1.07012	0.0861458	0.188884	0.456077	0.648334		0.935061	-0.0947061	0.189234	-0.500471	0.616744
1654	UMAG_02325	82.8918	67.7392	89.761	101.331	90.889	101.344	120.059	94.0913	61.5837	261.2	182.332	200.19	2.19279	1.11869	0.220593	5.0713	3.95e-07		1.14702	0.210539	0.307155	0.685448	0.493061
1655	UMAG_02326	1908.46	1748.67	1782.4	1427.98	1910.51	1902.27	1818.15	1874.15	1602.54	1666.7	1581.86	1569.14	0.919276	-0.134297	0.158819	-0.8456	0.397776		0.9734	-0.0384436	0.115135	-0.333899	0.738456
1656	UMAG_02327	1264.83	1132.75	1251.99	1058.52	1101.69	1180.4	1143.02	1244.31	1113.98	1474.39	1318.21	1490.63	1.28218	0.34464	0.124918	2.75893	0.00579909		0.959377	-0.0604493	0.11192	-0.540113	0.589119
1657	UMAG_02331	253.551	205.726	268.117	274.372	252.47	254.19	269.721	267.872	150.538	318.607	476.775	275.753	1.37143	0.437123	0.24216	1.8051	0.0710586		0.946021	-0.0732606	0.267395	-0.273979	0.784101
1658	UMAG_02332	8.77678	7.52658	1.16573	5.45627	4.59036	4.98411	9.04552	5.76069	2.73705	5.74066	4.9279	4.90663	1.03622	0.0357776	0.757385	0.0472383	0.962323		1.00425	0.0361131	0.924911	0.039045	0.968855
1659	UMAG_02333	39.0079	45.1595	36.1375	64.6957	49.5758	56.4866	65.7856	46.0855	43.7929	65.0608	97.3261	86.3567	1.4567	0.518844	0.276989	1.87316	0.0610465		1.29391	0.38824	0.315467	1.23068	0.218441
1660	UMAG_02336	1977.7	1639.54	2038.86	1562.83	895.119	1094.84	1051.75	1449.77	1560.12	6007.6	3214.22	4396.34	3.83309	1.91963	0.297217	6.45868	1.06e-10		0.7181	-0.481747	0.186163	-2.58777	0.00965999
1661	UMAG_02337	1882.13	1805.12	1798.72	1156.73	1868.27	1604.88	1879	1798.3	1773.61	2109.69	1793.76	1983.26	1.27146	0.33513	0.203133	1.64981	0.0989822		0.993608	-0.00959241	0.0873469	-0.10982	0.912552
1662	UMAG_02338	1339.92	1100.13	1334.76	1179.33	1141.16	1162.13	1083.82	1337.44	1242.62	1278.25	1034.86	1208.01	1.01106	0.00169879	0.137094	0.0123914	0.990113		0.970612	-0.0455988	0.14592	-0.312492	0.754666
1663	UMAG_02340	6726.92	5205.88	6345.05	4602.75	3869.67	4214.07	7123.76	6194.67	5222.3	7973.78	6966.82	7145.03	1.74088	0.783755	0.137216	5.71182	1.12e-08		1.01438	0.020515	0.172263	0.119091	0.905203
1664	UMAG_02341	4956.93	3634.08	4665.24	1533.21	3164.59	2266.11	4426.55	4152.5	4045.36	2457	2062.33	2734.96	1.0417	0.0494634	0.269838	0.183308	0.854557		0.952336	-0.0717911	0.151513	-0.473828	0.635623
1665	UMAG_02342	524.657	417.725	504.76	862.09	646.322	819.056	542.731	533.824	451.614	696.533	921.518	709.499	1.00004	-0.0181241	0.199831	-0.0906972	0.927733		1.05599	0.0794723	0.158752	0.500608	0.616647
1666	UMAG_02343	5076.88	4722.93	4960.17	1943.99	3666.78	3419.93	5399.35	5208.63	4569.51	4552.34	3899.2	4474.85	1.43138	0.506418	0.249462	2.03005	0.0423519		1.02829	0.0402662	0.112064	0.359315	0.719359
1667	UMAG_02344	2958.75	2370.87	2682.34	1779.52	2230.91	2473.78	2753.13	2876.51	2481.14	6751.97	6380.4	6268.71	2.99205	1.56753	0.159787	9.81015	1.02e-22		1.01233	0.0170676	0.134579	0.126822	0.899081
1668	UMAG_02345	1303.84	985.982	1196.04	1095.93	1275.2	1355.68	1105.2	1330.72	937.441	237.281	384.376	478.887	0.295305	-1.77315	0.267501	-6.62859	3.39e-11		0.967727	-0.046991	0.187676	-0.250383	0.802291
1669	UMAG_02346	5721.49	5900.84	5572.17	1628.31	2931.4	3071.04	5355.77	5607.08	5472.74	4110.31	3432.28	3845.82	1.49244	0.566071	0.253638	2.2318	0.025628		0.955863	-0.0659763	0.0753756	-0.8753	0.381411
1670	UMAG_02347	9695.42	12006.1	11027.8	16110.8	11259.2	13691.4	8497.85	9687.57	16215.7	12826.5	13347.2	16240.9	1.03296	0.0300769	0.195785	0.153622	0.877908		1.05108	0.0677701	0.247121	0.274238	0.783901
1671	UMAG_02350	4655.6	4677.77	4838.93	4739.16	5489.15	4803.85	4063.08	4631.6	5181.24	5763.62	7455.92	6986.06	1.34416	0.413206	0.152519	2.70922	0.00674418		0.979088	-0.0330635	0.118934	-0.277999	0.781013
1672	UMAG_02351	4206.03	4780.63	4652.42	3184.9	2483.38	2592.57	4123.93	4640.24	5101.87	2941.13	2493.52	2195.23	0.923618	-0.131448	0.183122	-0.717816	0.472871		1.01664	0.0218064	0.120233	0.181368	0.856079
1673	UMAG_02353	30079	35165.4	28619.8	15860.6	25203.8	18230.2	31886.3	29725.2	31977	43569.7	44560.6	45441.3	2.25268	1.16029	0.192734	6.02016	1.74e-09		0.997062	-0.00508664	0.11447	-0.0444365	0.964556
1674	UMAG_02354	160.908	205.726	170.196	252.547	289.192	223.454	171.043	177.621	235.387	258.33	274.731	287.528	1.07239	0.087966	0.170759	0.515147	0.60645		1.08796	0.114431	0.202931	0.56389	0.572829
1675	UMAG_02356	549.036	620.943	606.178	1441.23	1123.72	1156.31	533.686	501.18	811.536	526.227	651.715	654.544	0.492436	-1.03891	0.182801	-5.68327	1.32e-08		1.03955	0.0496367	0.209001	0.237495	0.812273
1676	UMAG_02357	3133.31	3188.76	3482.03	3633.09	3141.64	3288.68	2698.85	2967.72	3606.07	6914.62	6206.69	8409.96	2.13956	1.08205	0.168696	6.41423	1.42e-10		0.945792	-0.0836011	0.139611	-0.598814	0.549297
1677	UMAG_02358	1194.62	1632.01	1264.81	1134.12	968.565	1086.54	1133.98	1240.47	1568.33	1111.77	1007.76	1165.82	1.03014	0.0273946	0.142689	0.191989	0.847751		0.963665	-0.0561054	0.184929	-0.303388	0.761594
1678	UMAG_02360	7192.09	8251.64	6897.61	9127.55	8695.05	8556.89	8009.39	6903.23	8486.23	4648.02	4051.97	3637.78	0.467703	-1.11168	0.139746	-7.95502	1.79e-15		1.04734	0.0652638	0.128698	0.507107	0.612079
1679	UMAG_02361	4818.45	6554.39	5537.2	9138.47	7250.01	8430.63	4850.04	5071.33	7492.68	10353.3	8733.47	8399.17	1.10745	0.13063	0.162677	0.803002	0.421974		1.02981	0.0393267	0.207912	0.189151	0.849974
1680	UMAG_02363	4.87599	13.7987	19.8174	10.1331	11.9349	13.291	23.8473	12.4815	13.6853	11.4813	11.0878	15.7012	1.08234	0.10735	0.512433	0.209491	0.834065		1.29933	0.407702	0.638171	0.63886	0.522914
1681	UMAG_02365	1213.15	1361.06	1137.75	1145.82	1655.28	1395.55	1138.09	1250.07	1400	813.26	673.891	723.237	0.526703	-0.936462	0.18122	-5.16753	2.37e-07		1.02053	0.0265348	0.131481	0.201814	0.840062
1682	UMAG_02366	771.382	878.101	779.871	660.208	780.36	745.956	779.559	855.463	848.487	1061.07	981.885	1099.09	1.437	0.510438	0.131634	3.87772	0.000105439		1.02229	0.0309782	0.113314	0.273384	0.784558
1683	UMAG_02367	699.217	646.031	729.745	768.554	668.356	671.194	657.856	703.765	645.945	1140.48	1021.31	1089.27	1.54217	0.609366	0.137354	4.43645	9.15e-06		0.967504	-0.0480575	0.1156	-0.415721	0.677614
1684	UMAG_02371	2395.09	2808.67	2359.43	1841.88	1177.89	1535.11	1749.07	1843.42	2108.9	2715.33	2597	2219.76	1.65364	0.707353	0.210612	3.35856	0.000783486		0.753835	-0.409963	0.127988	-3.20313	0.00135941
1685	UMAG_02374	2242.96	1718.57	2113.46	2767.11	2150.12	2718	2538.5	2408.93	1926.89	742.459	1012.68	852.772	0.341563	-1.56715	0.191092	-8.20102	2.38e-16		1.13158	0.178504	0.171919	1.0383	0.29913
1686	UMAG_02375	4462.51	4034.25	4313.19	3747.68	4899.75	4175.86	4137.91	4608.55	4204.11	5511.99	6269.52	6429.65	1.42016	0.493437	0.151133	3.26493	0.00109492		1.01098	0.014688	0.100746	0.145792	0.884086
1687	UMAG_02376	4117.29	4372.94	3996.11	3990.87	4493.96	4184.16	3758	4299.4	4910.27	2775.61	2475.04	3422.86	0.684625	-0.559813	0.165453	-3.38353	0.000715609		1.03855	0.0520749	0.12856	0.405062	0.685432
1688	UMAG_02377	8156.56	7337.16	7964.25	922.109	1034.67	971.902	7759.41	7701.09	6737.26	2035.06	1344.09	3536.7	2.36142	1.22717	0.3283	3.73796	0.000185518		0.946278	-0.0799563	0.112292	-0.712041	0.476439
1689	UMAG_02378	2102.53	2185.22	2277.83	2495.07	2570.6	2570.97	2147.9	2059.45	2259.44	2565.12	2632.73	2675.09	1.03094	0.0294348	0.0958673	0.307037	0.758815		0.984954	-0.0235732	0.0897747	-0.262582	0.792873
1690	UMAG_02379	18.5288	12.5443	19.8174	6.23573	8.26264	2.49206	9.86784	15.3618	12.3167	4.78388	4.9279	9.81326	1.14918	0.203284	0.794648	0.255817	0.798092		0.73779	-0.451433	0.500818	-0.901392	0.36738
1691	UMAG_02380	275.006	293.536	257.626	302.433	255.224	313.168	254.919	277.473	250.44	182.744	271.035	199.209	0.74985	-0.435887	0.218687	-1.9932	0.0462399		0.947547	-0.0757069	0.142635	-0.530772	0.595577
1692	UMAG_02381	3290.32	2091.13	3065.86	3502.14	3429	2848.42	2451.34	2314.84	2059.63	5895.66	3167.41	3234.45	1.25747	0.315075	0.270636	1.1642	0.244342		0.808045	-0.3085	0.199243	-1.54836	0.121535
1693	UMAG_02384	921.562	1095.12	922.09	1290.02	1277.95	1220.28	915.242	895.788	1217.99	1553.81	1424.16	1375.82	1.14929	0.185979	0.116119	1.60162	0.109239		1.03071	0.0397372	0.165656	0.239877	0.810425
1694	UMAG_02385	3872.51	3991.59	3832.91	1767.05	2099.63	2578.45	3376.45	3688.76	4539.4	5883.22	3534.54	4201.06	2.11304	1.06493	0.241984	4.40081	1.08e-05		0.9921	-0.0144731	0.135712	-0.106646	0.91507
1695	UMAG_02386	703.118	1002.29	846.318	753.744	800.558	731.003	797.65	751.771	862.172	992.177	1034.86	937.166	1.29707	0.360499	0.1179	3.05767	0.00223065		0.945083	-0.0819249	0.163641	-0.500637	0.616627
1696	UMAG_02387	16.5784	30.1063	44.2976	24.1635	22.9518	17.4444	46.8722	23.0428	35.5817	36.3575	44.3511	46.1223	1.96455	0.956843	0.346772	2.75929	0.00579279		1.15953	0.224703	0.479834	0.468294	0.639575
1697	UMAG_02388	906.934	1070.03	955.896	1407.72	1372.52	1398.04	897.973	906.349	1234.41	925.203	984.348	910.67	0.674972	-0.582851	0.110406	-5.27917	1.3e-07		1.0361	0.0469579	0.166625	0.281818	0.778083
1698	UMAG_02390	4410.82	3517.42	4699.05	3395.36	2161.14	3104.27	2539.32	3489.06	4060.42	2043.67	2073.41	2072.56	0.714677	-0.502492	0.205599	-2.44403	0.0145241		0.798968	-0.327498	0.206824	-1.58347	0.113315
1699	UMAG_02392	1058.09	721.297	930.25	1385.89	928.17	1147.18	1042.7	945.714	837.538	1096.47	1106.31	1101.05	0.954522	-0.0849156	0.190516	-0.445715	0.655803		1.04293	0.0600737	0.186149	0.322718	0.746909
1700	UMAG_02395	34.1319	11.2899	25.646	20.2661	24.7879	21.5978	47.6945	27.8434	17.7908	21.0491	25.8715	21.5892	1.02787	0.0219656	0.381838	0.057526	0.954126		1.31324	0.399691	0.553979	0.721491	0.470607
1701	UMAG_02396	1932.84	2181.45	2120.46	3469.41	2527.45	2932.32	1983.44	1811.74	2931.38	13915.4	10400.3	11290.2	3.98759	1.97833	0.193607	10.2183	1.64e-24		1.07888	0.105409	0.198575	0.530829	0.595537
1702	UMAG_02397	1314.57	1302.1	1300.95	1374.98	1265.1	1210.31	1322.29	1251.03	1443.8	2134.57	2433.15	2524.95	1.84207	0.866068	0.13762	6.29316	3.11e-10		1.0254	0.033035	0.098227	0.336312	0.736635
1703	UMAG_02398	6393.4	8151.28	6625.99	5433.66	4491.2	5105.39	5345.9	6432.77	8452.02	2891.38	3296.77	3083.33	0.616854	-0.713225	0.141641	-5.03545	4.77e-07		0.9556	-0.0682908	0.196439	-0.347644	0.728108
1704	UMAG_02400	1625.66	1591.87	1745.09	1318.08	1486.36	1489.42	1656.97	1750.29	1587.49	1394.02	1404.45	1414.09	0.981069	-0.0414139	0.112669	-0.36757	0.713194		1.00648	0.00935803	0.101641	0.0920694	0.926643
1705	UMAG_02401	1146.83	1169.13	1086.46	596.292	745.474	677.839	1185.79	1112.77	1082.5	2215.89	2162.12	2217.8	3.26589	1.69492	0.12972	13.066	5.15e-39		0.993724	-0.0081547	0.10046	-0.0811735	0.935304
1706	UMAG_02402	1398.43	1253.18	1281.13	1002.39	1270.61	1094.84	1403.7	1358.56	1317.89	1212.24	1288.65	1185.44	1.09456	0.117248	0.138739	0.845101	0.398054		1.03748	0.0523276	0.10205	0.512764	0.608116
1707	UMAG_02403	1901.64	2202.78	1904.8	1685.21	1986.71	1956.26	2103.49	2120.9	2091.11	1438.99	1410.61	1382.69	0.751983	-0.424836	0.120768	-3.51779	0.000435157		1.05097	0.0717761	0.103452	0.693812	0.4878
1708	UMAG_02404	1787.54	1926.8	1731.1	2313.46	2300.69	2178.06	1661.91	1757.01	1926.89	1508.84	1506.71	1485.73	0.662712	-0.608351	0.101609	-5.98717	2.14e-09		0.981702	-0.0291016	0.105011	-0.27713	0.78168
1709	UMAG_02405	387.154	465.393	374.198	710.094	706.915	642.12	480.235	459.895	483.09	918.506	1050.88	840.015	1.36436	0.43235	0.147117	2.93881	0.00329472		1.16016	0.215268	0.137625	1.56417	0.117777
1710	UMAG_02407	2535.51	2146.33	2445.7	2551.19	2369.54	2662.35	2546.72	2640.32	2408.61	1885.81	2180.6	1850.78	0.780314	-0.373846	0.134642	-2.77659	0.00549326		1.06568	0.0908586	0.114887	0.790849	0.429032
1711	UMAG_02410	276.956	191.928	269.283	177.718	192.795	219.301	211.336	175.701	164.223	163.609	145.373	101.077	0.695233	-0.540289	0.238797	-2.26255	0.0236636		0.746797	-0.419553	0.216155	-1.94098	0.0522602
1712	UMAG_02411	9029.36	8469.91	9505.34	9805.69	6123.53	9749.76	7005.34	8089.93	9498.94	10010.8	8214.81	10053.7	1.10126	0.121361	0.229746	0.52824	0.597333		0.910742	-0.137657	0.141015	-0.976186	0.328972
1713	UMAG_02412	14515.8	15743.1	14045.8	12597	12352.6	11373.7	16092.8	13793	16103.5	21225.1	22133.7	19486.2	1.73015	0.775953	0.115531	6.71642	1.86e-11		1.03802	0.0525959	0.108855	0.483173	0.628973
1714	UMAG_02413	763.58	556.967	803.186	589.277	651.83	706.083	688.282	702.805	506.355	335.829	445.975	372.904	0.593012	-0.770329	0.172419	-4.46779	7.9e-06		0.893446	-0.161176	0.21164	-0.761555	0.446326
1715	UMAG_02414	600.722	534.387	564.212	395.969	365.392	378.793	581.38	556.867	439.297	836.223	799.552	659.451	2.01308	0.993036	0.156747	6.33526	2.37e-10		0.928338	-0.103903	0.158964	-0.653626	0.513353
1716	UMAG_02415	634.854	539.405	629.493	657.09	607.763	612.215	623.318	664.4	535.094	221.972	340.025	323.838	0.471925	-1.10056	0.205564	-5.35384	8.61e-08		1.01057	0.0164173	0.149266	0.109987	0.91242
1717	UMAG_02416	849.397	1029.89	863.804	1209.73	434.248	591.448	674.302	674.961	1970.68	14598.5	6825.14	10583.6	14.3182	3.81775	0.407172	9.37628	6.83e-21		1.21029	0.267362	0.393574	0.679318	0.496936
1718	UMAG_02419	100.445	106.627	124.733	67.0341	80.7903	66.4548	114.302	102.732	99.9024	58.3634	92.3982	129.535	1.30809	0.375634	0.335308	1.12027	0.2626		0.955192	-0.0592241	0.204503	-0.289599	0.772123
1719	UMAG_02420	2003.06	2269.26	2050.51	2621.35	2633.03	2595.89	2028.66	2087.29	2133.53	2001.58	2054.94	2165.79	0.792623	-0.349848	0.10252	-3.41249	0.000643729		0.9884	-0.01759	0.0948048	-0.18554	0.852806
1720	UMAG_02421	1402.33	1402.45	1353.41	1655.59	1657.12	1802.59	1462.08	1467.06	1309.68	3321.93	2375.25	2491.59	1.60084	0.663839	0.175116	3.79086	0.000150124		1.01939	0.0288562	0.102714	0.280938	0.778758
1721	UMAG_02422	1744.63	1461.41	1656.5	1283	1364.25	1268.46	1967.81	1640.84	1144.09	1306.96	1345.32	1157.96	0.973064	-0.0542626	0.121883	-0.445201	0.656174		0.977419	-0.0310639	0.218576	-0.14212	0.886985
1722	UMAG_02423	67.2887	109.135	62.9493	69.3725	76.1999	48.1798	63.3186	61.4474	117.693	120.554	140.445	132.479	2.03083	1.00811	0.250308	4.02748	5.64e-05		1.01289	0.00593155	0.360462	0.0164554	0.986871
1723	UMAG_02425	1283.36	1406.22	1229.84	838.706	917.153	969.41	1305.02	1287.52	1332.94	1353.84	1273.86	1252.17	1.42367	0.495511	0.122158	4.0563	4.99e-05		1.00155	0.00159419	0.098933	0.0161138	0.987144
1724	UMAG_02426	673.862	691.191	643.481	1332.11	1222.87	1110.63	590.426	715.286	680.158	1200.75	1400.76	1195.25	1.03578	0.034703	0.147425	0.235394	0.813903		0.988716	-0.0188322	0.125835	-0.149657	0.881035
1725	UMAG_02427	975.198	1070.03	994.365	1358.61	1257.76	1246.03	927.577	1034.04	1109.88	690.793	831.584	978.382	0.647463	-0.641995	0.175685	-3.65423	0.000257956		1.0105	0.0121038	0.115554	0.104746	0.916577
1726	UMAG_02428	203.816	213.253	207.499	291.521	270.831	281.602	300.969	278.434	340.763	98.548	120.734	103.039	0.381918	-1.40978	0.179731	-7.84383	4.37e-15		1.47328	0.553851	0.149005	3.717	0.000201602
1727	UMAG_02429	2813.45	2763.51	2794.25	2468.57	3496.93	3074.37	3034.36	2747.85	2775.37	1336.62	1557.22	1811.53	0.520512	-0.953934	0.193226	-4.93689	7.94e-07		1.02226	0.0315051	0.0907609	0.347122	0.7285
1728	UMAG_02430	3120.63	3715.62	2791.92	4633.93	5271.56	4023.84	2528.63	2499.18	2682.31	891.716	1489.46	1103.99	0.250203	-2.01304	0.225445	-8.92917	4.29e-19		0.800788	-0.321416	0.135925	-2.36465	0.0180469
1729	UMAG_02431	1289.21	994.763	1271.81	1601.02	1550.62	1776.84	1195.65	1179.98	879.963	771.162	989.276	909.689	0.541775	-0.900143	0.155693	-5.78153	7.4e-09		0.915578	-0.126175	0.186442	-0.67675	0.498564
1730	UMAG_02433	445.665	643.522	582.863	968.098	761.999	907.109	541.086	534.784	833.433	800.822	778.609	829.22	0.913335	-0.147312	0.154899	-0.951018	0.341595		1.14189	0.186914	0.23247	0.804036	0.421376
1731	UMAG_02435	2418.49	2283.06	2456.19	1685.99	1290.81	1684.63	1990.01	2436.77	2507.14	3179.37	2513.23	2599.53	1.77888	0.814065	0.184215	4.4191	9.91e-06		0.968732	-0.048605	0.126918	-0.382965	0.701746
1732	UMAG_02436	1517.41	1394.93	1565.57	1640	1645.18	1565.84	1467.84	1542.91	1495.8	2140.31	2270.53	2247.24	1.37251	0.442003	0.103605	4.26623	1.99e-05		1.0064	0.00773146	0.098941	0.0781421	0.937715
1733	UMAG_02437	2319.02	3186.25	2330.29	2177.05	2421.87	2219.59	2087.05	2489.58	2958.75	1709.76	1769.12	1732.04	0.764231	-0.401918	0.104567	-3.84365	0.000121216		0.96169	-0.0584719	0.191657	-0.305085	0.760301
1734	UMAG_02438	65.3383	58.9582	58.2863	28.0608	44.9855	34.0581	68.2525	54.7266	67.0578	22.0059	23.4075	35.3277	0.753855	-0.410747	0.383138	-1.07206	0.283692		1.04083	0.0523911	0.250317	0.209299	0.834215
1735	UMAG_02439	6095.96	5169.5	5897.41	3893.44	3946.79	4129.34	5558.06	5560.99	5494.63	6760.58	6125.38	5441.45	1.53117	0.599587	0.131045	4.57544	4.75e-06		0.968001	-0.0483138	0.104642	-0.461707	0.644292
1736	UMAG_02440	21188.1	26301.6	20687	13046.7	17952.9	13722.9	20202.8	20812.4	21576.2	30237	29026.6	33611.4	2.07669	1.04213	0.166509	6.2587	3.88e-10		0.918075	-0.124127	0.12694	-0.97784	0.328153
1737	UMAG_02442	25559	25969.2	24418.5	17616.7	21907.9	19571	23428.7	24367.7	25784.4	11054.6	10139.2	11063.5	0.545848	-0.886598	0.128414	-6.90419	5.05e-12		0.968849	-0.0471038	0.0791897	-0.594823	0.551962
1738	UMAG_02444	2836.85	2275.54	2660.19	1092.81	1149.42	1312.48	2637.18	2753.61	2289.55	2083.86	1811	1761.48	1.59122	0.655477	0.144817	4.52625	6e-06		0.988133	-0.0175267	0.142645	-0.122869	0.902211
1739	UMAG_02445	1101.97	1280.77	1145.91	950.949	1007.12	941.167	1166.87	1159.82	1134.51	1111.77	1018.84	958.755	1.06558	0.0774236	0.1223	0.633062	0.526693		0.980883	-0.0269043	0.106166	-0.253418	0.799945
1740	UMAG_02446	3024.09	3129.8	3180.1	1994.66	2488.89	2805.23	2958.71	3035.89	3109.29	3668.28	3452	3784.97	1.49617	0.56785	0.165011	3.44129	0.000578945		0.975347	-0.0373346	0.0768959	-0.485521	0.627307
1741	UMAG_02449	771.382	622.197	740.237	681.254	644.486	662.887	821.497	731.608	633.628	410.457	428.727	424.914	0.635664	-0.669527	0.124993	-5.3565	8.48e-08		1.0248	0.0364976	0.162552	0.224529	0.822346
1742	UMAG_02450	28358.8	35520.4	27872.5	14400.6	22192.5	17271.6	29574.7	30140.9	29249.5	23463	23990.3	28451.6	1.40917	0.483442	0.194941	2.47994	0.0131405		0.969629	-0.0448958	0.128393	-0.349675	0.726582
1743	UMAG_02451	103.371	45.1595	93.2582	12.4715	8.26264	7.47617	77.2981	48.9659	56.1096	20.0923	19.7116	16.6825	2.00234	0.976249	0.499839	1.95313	0.0508048		0.754269	-0.408405	0.377703	-1.08129	0.27957
1744	UMAG_02452	366.674	324.897	375.364	467.68	453.527	462.692	405.404	400.368	310.656	267.897	333.865	325.8	0.670253	-0.594079	0.156943	-3.78532	0.00015351		1.04639	0.0695315	0.16892	0.411623	0.680616
1745	UMAG_02453	3731.11	4069.37	3810.76	3549.69	3768.68	3484.73	3563.93	3737.73	4506.56	1301.22	1236.9	1460.21	0.37011	-1.44746	0.123876	-11.6848	1.52e-31		1.01696	0.0216661	0.123367	0.175622	0.860591
1746	UMAG_02454	1087.35	960.893	1058.48	1076.44	979.582	1013.44	1107.66	1104.13	973.022	818.044	1116.17	932.26	0.933868	-0.115222	0.167041	-0.689782	0.490331		1.02514	0.0363469	0.120774	0.300951	0.763452
1747	UMAG_02456	1571.04	1619.47	1664.66	1906.58	1644.27	1814.22	1388.9	1545.79	1888.57	2167.1	1905.87	2185.41	1.16651	0.20668	0.137317	1.50513	0.13229		0.993426	-0.0134838	0.14164	-0.0951972	0.924158
1748	UMAG_02457	2005.98	2096.15	2028.36	2055.45	2386.98	3261.27	1636.42	1940.39	1874.88	2358.45	2062.33	2524.95	0.901609	-0.163451	0.211212	-0.773875	0.439005		0.889274	-0.171033	0.107807	-1.58647	0.112632
1749	UMAG_02458	1652.96	1201.74	1671.65	1558.93	1308.25	1639.77	1772.1	1716.69	1405.48	704.188	885.79	940.11	0.561374	-0.849123	0.183075	-4.63811	3.52e-06		1.08128	0.112556	0.184012	0.611676	0.540752
1750	UMAG_02459	713.845	682.41	768.214	2120.93	2229.08	2318.44	383.201	483.898	747.216	1714.54	1855.36	1934.19	0.825393	-0.29126	0.116621	-2.49749	0.0125076		0.745825	-0.431115	0.246412	-1.74957	0.0801928
1751	UMAG_02460	2085.95	2171.42	2217.21	2680.59	2495.32	2357.49	1938.21	2059.45	2204.7	2994.71	4310.68	3783.01	1.4719	0.542543	0.178729	3.03556	0.00240091		0.957955	-0.0643532	0.0940933	-0.68393	0.494019
1752	UMAG_02461	20754.2	19613	21252.4	17433.6	18388	18793.4	19290.8	20294	20010.6	21249.1	24368.5	25106.2	1.29495	0.358683	0.122387	2.93073	0.00338167		0.96715	-0.0494549	0.0803654	-0.615376	0.538306
1753	UMAG_02462	1358.45	1295.83	1443.17	1601.8	1609.38	1619.84	1395.48	1416.17	1193.36	1438.99	1463.59	1353.25	0.880938	-0.198071	0.104585	-1.89387	0.0582421		0.977439	-0.0317389	0.124247	-0.255449	0.798376
1754	UMAG_02463	3353.71	3517.42	3429.57	2615.11	2525.61	2333.4	2478.47	2811.22	4353.28	10428.9	7412.8	10203.8	3.75235	1.89307	0.178108	10.6288	2.19e-26		0.936148	-0.0996067	0.21576	-0.461655	0.644329
1755	UMAG_02464	1670.51	1623.23	1722.94	1118.53	855.642	1171.27	1407.81	1659.08	1743.5	1797.78	1446.34	1785.03	1.59887	0.660562	0.190436	3.46869	0.000523012		0.958878	-0.0637845	0.119634	-0.533162	0.593921
1756	UMAG_02465	797.712	859.284	829.998	745.17	788.623	688.638	828.076	841.061	812.905	949.122	673.891	764.453	1.07426	0.0900596	0.176213	0.511085	0.609292		0.998009	-0.00191162	0.0978858	-0.019529	0.984419
1757	UMAG_02466	3.90079	6.27215	2.33145	0	0	0	1.64464	0	0	1.91355	9.8558	5.88796	#DIV/0!	5.22239	1.6719	3.12362	0.0017864		0.131525	-2.71145	1.54999	-1.74934	0.0802331
1758	UMAG_02468	1631.51	1741.15	1585.39	1627.53	1579.08	2050.96	1722.76	1759.89	1777.72	1474.39	1717.37	1749.7	0.939877	-0.104699	0.169455	-0.617854	0.536671		1.06098	0.0845769	0.0878217	0.963053	0.335521
1759	UMAG_02469	5291.42	4468.28	4802.8	2912.09	3669.53	3519.61	5134.56	4879.31	4869.22	6509.91	5689.26	6288.34	1.83022	0.85889	0.141521	6.069	1.29e-09		1.02201	0.0301904	0.106971	0.282229	0.777768
1760	UMAG_02471	1355.53	1343.49	1431.51	1068.65	1630.49	1373.95	1268.84	1402.73	1301.47	1325.14	1385.97	1441.57	1.01954	0.0163525	0.183628	0.0890524	0.92904		0.961871	-0.056767	0.0994905	-0.570578	0.568286
1761	UMAG_02472	2102.53	1968.2	2206.72	1376.54	1771.88	1690.45	2170.1	2081.53	2066.48	1688.71	1297.27	1512.22	0.9296	-0.117907	0.169929	-0.693861	0.48777		1.00648	0.00858298	0.0962654	0.0891595	0.928955
1762	UMAG_02473	0.975198	3.76329	2.33145	3.11787	6.4265	4.15343	1.64464	1.92023	4.10558	0	1.23198	2.94398	0.304863	-1.71614	1.21275	-1.41508	0.157046		1.08494	0.0927059	1.18922	0.0779551	0.937864
1763	UMAG_02474	26.3303	42.6506	27.9774	22.6045	31.2144	16.6137	17.2687	14.4017	20.5279	24.8762	23.4075	34.3464	1.17318	0.227734	0.413112	0.551265	0.581452		0.538358	-0.898896	0.413006	-2.17647	0.0295198
1764	UMAG_02475	95.5694	148.023	96.7553	74.8288	83.5445	61.4707	100.323	65.2879	113.588	106.202	142.909	146.218	1.79822	0.832118	0.247562	3.36125	0.000775907		0.820334	-0.289216	0.301365	-0.959686	0.337213
1765	UMAG_02476	2198.1	2373.38	2156.59	3470.97	3729.2	3344.34	2044.29	2167.94	2553.67	1824.57	2647.52	2599.53	0.670645	-0.590339	0.186209	-3.17031	0.00152277		1.00562	0.00517434	0.121531	0.0425763	0.966039
1766	UMAG_02477	9091.77	10695.3	9220.9	2443.63	4009.22	3797.89	8910.66	9377.45	10764.8	2891.38	2812.6	4094.09	0.95584	-0.0762334	0.248488	-0.306789	0.759004		1.00155	0.000516175	0.12294	0.00419859	0.99665
1767	UMAG_02478	1978.68	2247.94	1999.22	1717.17	2124.42	2170.58	1991.66	2015.28	2134.9	2444.56	2127.62	2523.97	1.1803	0.226144	0.153768	1.47069	0.141375		0.986509	-0.0207387	0.0985895	-0.210354	0.833391
1768	UMAG_02481	1306.77	859.284	1161.06	2530.93	1475.34	1983.68	812.452	868.905	1075.66	8762.16	2892.68	3555.34	2.53929	1.32474	0.409971	3.23131	0.00123226		0.828652	-0.27636	0.200716	-1.37687	0.168552
1769	UMAG_02482	942.041	1058.74	965.222	968.877	823.51	972.733	919.354	855.463	979.865	1528.93	1303.43	1463.16	1.55346	0.619705	0.148562	4.17136	3.03e-05		0.928753	-0.108411	0.110824	-0.978225	0.327963
1770	UMAG_02483	961.545	794.054	890.615	1542.56	1227.46	1265.96	947.312	929.392	851.224	2058.98	1628.67	1448.44	1.27257	0.331016	0.194653	1.70054	0.0890286		1.03088	0.0434082	0.128577	0.337606	0.73566
1771	UMAG_02485	2733.48	2501.33	2695.16	4025.17	3643.82	3571.12	2551.66	2825.62	2776.74	2198.67	1998.26	1820.36	0.535342	-0.917088	0.136416	-6.72275	1.78e-11		1.02825	0.0382142	0.0970824	0.393626	0.693857
1772	UMAG_02487	876.703	911.97	852.146	625.912	819.837	693.622	1012.28	850.662	755.427	637.213	632.003	752.677	0.945088	-0.093083	0.166098	-0.560409	0.5752		0.991497	-0.00943594	0.149531	-0.0631034	0.949684
1773	UMAG_02489	1248.25	1218.05	1191.37	1145.04	1071.39	962.765	926.754	888.107	1004.5	3702.73	5933.19	4588.68	4.47428	2.14655	0.209586	10.2419	1.29e-24		0.770806	-0.379107	0.0983799	-3.8535	0.00011644
1774	UMAG_02490	40.9583	47.6683	38.469	21.0456	76.1999	22.4285	41.116	38.4046	32.8446	13.3949	19.7116	21.5892	0.457039	-1.13199	0.593384	-1.90768	0.0564321		0.8841	-0.162786	0.303131	-0.537017	0.591256
1775	UMAG_02491	93911.6	102964	94137.1	89291.8	89796.5	85022.3	82069.2	92832.6	110962	54736.2	62112.5	75852.6	0.729623	-0.468875	0.162543	-2.88463	0.00391876		0.982307	-0.0279016	0.137597	-0.202777	0.83931
1776	UMAG_02492	2496.51	2102.42	2702.16	3975.28	3272.92	3879.3	1645.46	2221.71	2913.59	1464.83	1565.84	1235.49	0.383388	-1.39999	0.163181	-8.57939	9.54e-18		0.928733	-0.11128	0.223319	-0.4983	0.618273
1777	UMAG_02493	4012.94	3427.1	3631.24	1195.7	1352.32	1674.66	3132.22	3247.11	3103.82	3787.88	2999.86	3798.71	2.50704	1.31194	0.188827	6.94785	3.71e-12		0.856554	-0.224672	0.104461	-2.15077	0.0314945
1778	UMAG_02494	1705.62	1782.54	1727.61	1526.2	1077.82	1249.35	1244.17	1364.32	1649.07	6035.35	2115.3	2051.95	2.64771	1.38609	0.408554	3.39266	0.000692172		0.816287	-0.296911	0.133758	-2.21977	0.0264345
1779	UMAG_02495	4563.93	4456.99	4401.78	3131.12	3524.47	3329.39	5225.02	4489.5	4569.51	2866.5	2314.88	2522.01	0.771498	-0.387937	0.134655	-2.88097	0.00396456		1.06417	0.089352	0.104539	0.854727	0.392702
1780	UMAG_02496	1481.33	1707.28	1586.55	1693.78	1702.1	1757.73	1161.94	1411.37	1636.76	1143.35	1170.38	1287.5	0.698776	-0.531502	0.116564	-4.55974	5.12e-06		0.88166	-0.185111	0.156102	-1.18583	0.235687
1781	UMAG_02497	179.436	211.999	193.511	366.349	257.06	414.512	99.5007	154.579	246.335	138.733	134.285	116.778	0.375554	-1.43165	0.242793	-5.89659	3.71e-09		0.855488	-0.23807	0.32107	-0.741492	0.458395
1782	UMAG_02498	850.373	785.273	915.096	1050.72	1069.55	1035.03	1054.21	954.355	867.646	1545.19	1872.6	1402.31	1.52762	0.595766	0.154932	3.84534	0.000120385		1.1276	0.174533	0.135347	1.28952	0.197216
1783	UMAG_02499	481.748	666.102	446.473	1311.84	1096.18	1217.79	521.351	557.827	643.208	797.952	831.584	754.64	0.657557	-0.621652	0.140774	-4.41596	1.01e-05		1.08032	0.109815	0.192952	0.569131	0.569267
1784	UMAG_02500	2053.77	1520.37	2003.88	1191.03	1225.62	1348.2	2048.4	1918.31	1447.9	2165.19	2111.61	2255.09	1.73496	0.78042	0.117169	6.66062	2.73e-11		0.970705	-0.0423215	0.196233	-0.215669	0.829245
1785	UMAG_02501	1510.58	1342.24	1423.35	1059.3	1232.05	1280.09	1634.77	1501.62	1220.73	1736.55	1484.53	1697.69	1.37725	0.44855	0.142326	3.15156	0.00162401		1.01893	0.0283943	0.151838	0.187003	0.851658
1786	UMAG_02502	21186.2	5263.59	21553.1	2343.08	1603.87	1734.47	12326.6	15062.3	4358.76	3663.5	2016.74	2646.64	1.46563	0.534009	0.266479	2.00394	0.0450763		0.661369	-0.594912	0.764026	-0.778654	0.436184
1787	UMAG_02504	233.072	270.957	199.339	141.863	128.53	140.386	310.015	232.348	135.484	144.473	181.1	183.508	1.23931	0.291389	0.196959	1.47944	0.139022		0.963715	-0.0440863	0.310957	-0.141776	0.887257
1788	UMAG_02506	2.92559	15.0532	5.82863	0.779467	1.83614	0.830686	4.1116	5.76069	10.9482	50.7092	44.3511	79.4874	50.6479	5.68593	0.823201	6.90709	4.95e-12		0.87454	-0.209665	0.845709	-0.247916	0.804199
1789	UMAG_02508	3773.04	3341.8	3132.31	1733.53	1358.75	965.257	5476.65	5486.1	1891.3	923.289	1137.11	902.82	0.730301	-0.470122	0.246327	-1.90853	0.0563227		1.2544	0.330499	0.362042	0.912874	0.361309
1790	UMAG_02510	79.9662	79.0291	58.2863	46.768	48.6578	35.7195	76.4757	91.211	88.9542	60.2769	64.0627	66.7302	1.45693	0.529138	0.273265	1.93635	0.0528245		1.18114	0.233401	0.242605	0.962063	0.336018
1791	UMAG_02512	3981.73	3846.08	4335.34	5255.16	4599.54	5063.86	3577.91	4117.94	4841.85	3501.8	3182.19	4226.57	0.731342	-0.466511	0.162718	-2.86699	0.00414396		1.03079	0.0407294	0.142307	0.286208	0.774719
1792	UMAG_02514	535.384	574.529	539.732	678.915	675.7	666.21	629.897	561.668	569.307	392.278	517.43	449.447	0.672574	-0.589151	0.157087	-3.75048	0.000176499		1.06743	0.0963679	0.117443	0.82055	0.411902
1793	UMAG_02516	2524.79	2837.52	2358.27	1935.42	2284.16	2206.3	2288.52	2165.06	2737.05	3023.41	2845.86	2737.9	1.33946	0.408002	0.121418	3.3603	0.000778583		0.93136	-0.105102	0.136953	-0.767428	0.442827
1794	UMAG_02517	454.442	1337.22	525.743	603.307	419.558	496.75	404.581	456.055	615.837	465.95	505.11	411.176	0.909596	-0.155597	0.200385	-0.776491	0.437459		0.637123	-0.651409	0.39567	-1.64634	0.099693
1795	UMAG_02519	672.887	909.461	747.231	1234.68	1313.76	1121.43	726.108	756.571	919.65	1723.15	1195.02	1471.01	1.19601	0.244634	0.179532	1.36262	0.173004		1.03123	0.0419309	0.167673	0.250076	0.802529
1796	UMAG_02520	1364.3	1125.22	1370.89	1087.36	979.582	1182.9	1495.8	1443.05	1090.72	1077.33	1271.4	1173.67	1.08387	0.0999049	0.14861	0.672263	0.501416		1.04382	0.0630306	0.17551	0.359128	0.719499
1797	UMAG_02521	234.048	301.063	345.055	445.855	157.908	222.624	209.692	257.311	383.187	1981.48	1592.94	2079.43	6.84166	2.7522	0.362818	7.58562	3.31e-14		0.965943	-0.057937	0.266628	-0.217295	0.827979
1798	UMAG_02523	6.82639	31.3607	11.6573	17.1483	24.7879	14.9523	14.8018	8.64104	17.7908	21.0491	24.6395	20.6078	1.16537	0.209032	0.418716	0.499221	0.617623		0.827247	-0.267523	0.681362	-0.392629	0.694593
1799	UMAG_02524	2371.68	2433.59	2364.09	1613.5	2203.37	2100.8	2144.61	2234.19	2319.65	2479.01	2510.77	2835.05	1.32228	0.390653	0.165653	2.35826	0.0183609		0.934315	-0.0999221	0.080471	-1.24171	0.214342
1800	UMAG_02525	527.582	435.287	553.72	590.836	473.725	623.845	444.875	505.981	528.251	1093.6	901.806	820.388	1.66772	0.720923	0.191791	3.7589	0.000170664		0.975285	-0.0413281	0.153094	-0.269951	0.787198
1801	UMAG_02526	339.369	317.371	299.592	190.19	188.205	225.946	352.775	361.003	335.289	544.406	336.329	408.232	2.13285	1.07895	0.229913	4.69286	2.69e-06		1.09697	0.133537	0.132193	1.01017	0.312415
1802	UMAG_02527	3227.91	2814.94	3380.61	4467.9	2889.17	3290.35	2974.33	3062.77	3812.72	31972.6	11806	13688.5	5.39728	2.41329	0.378517	6.37564	1.82e-10		1.04524	0.0604177	0.144855	0.41709	0.676613
1803	UMAG_02528	1063.94	969.674	1084.13	789.6	1012.63	887.172	1177.56	1087.81	1105.77	2439.78	890.718	1051	1.62917	0.690182	0.365215	1.8898	0.0587849		1.08128	0.111958	0.106686	1.04942	0.293985
1804	UMAG_02529	128.726	132.97	127.064	166.806	177.188	176.105	181.733	140.177	162.855	112.9	82.5424	90.282	0.549365	-0.873009	0.205059	-4.25736	2.07e-05		1.24695	0.320246	0.187793	1.70531	0.0881364
1805	UMAG_02530	2026.46	1421.27	1844.18	2092.87	1815.03	1981.19	2305.78	2128.58	1810.56	2324.01	2965.37	2371.86	1.30092	0.363253	0.159855	2.27239	0.023063		1.18009	0.238453	0.181617	1.31294	0.189202
1806	UMAG_02531	611.449	735.096	608.509	542.509	726.194	499.242	762.29	722.007	611.731	547.276	619.684	654.544	1.03029	0.0312788	0.192738	0.162287	0.87108		1.07211	0.104336	0.153117	0.681412	0.495611
1807	UMAG_02533	13.6528	10.0354	6.99436	21.0456	13.7711	7.47617	6.57856	11.5214	4.10558	1.91355	4.9279	6.86928	0.324186	-1.65137	0.754018	-2.19009	0.0285178		0.723718	-0.447931	0.680493	-0.658245	0.510381
1808	UMAG_02540	98.495	56.4493	116.573	85.7413	69.7734	76.4231	91.2775	75.8491	39.6873	221.972	140.445	101.077	1.99835	0.981955	0.327489	2.99844	0.00271368		0.761698	-0.381409	0.399892	-0.953779	0.340195
1809	UMAG_02541	380.327	181.892	382.358	476.254	260.732	366.332	416.916	321.639	239.492	1748.03	975.725	693.797	3.09752	1.61083	0.366771	4.39193	1.12e-05		1.03543	0.0512362	0.333654	0.153561	0.877956
1810	UMAG_02542	1015.18	965.911	1091.12	516.007	703.242	597.263	952.246	1023.48	905.965	1137.61	991.74	922.446	1.68003	0.736335	0.172192	4.27625	1.9e-05		0.937987	-0.0919913	0.115228	-0.798344	0.424671
1811	UMAG_02543	407.633	608.398	446.473	578.364	601.337	566.528	517.239	496.38	618.574	648.695	661.571	637.862	1.11562	0.143129	0.116025	1.23361	0.217347		1.11603	0.157055	0.194789	0.806284	0.420079
1812	UMAG_02546	2625.23	2697.02	2612.39	3056.29	3388.6	3257.95	2623.2	2642.24	2815.06	2638.79	2530.48	2716.31	0.812708	-0.312899	0.10465	-2.98997	0.00279009		1.01838	0.0243984	0.0785933	0.310439	0.756227
1813	UMAG_02548	471.996	322.388	489.605	781.805	692.226	597.263	481.057	489.659	353.08	424.809	838.975	608.422	0.903883	-0.162268	0.270317	-0.600287	0.548315		1.031	0.0453508	0.227789	0.199091	0.842192
1814	UMAG_02549	1.9504	2.50886	3.49718	3.89733	1.83614	2.49206	3.28928	0	4.10558	1.91355	8.62383	0.981326	1.40036	0.412457	1.13488	0.363437	0.716278		0.929419	-0.135583	1.27933	-0.105979	0.915599
1815	UMAG_02550	839.645	817.888	802.02	389.733	628.879	545.76	942.378	899.628	669.21	609.467	659.107	629.03	1.21301	0.267324	0.204144	1.30949	0.190369		1.021	0.0331483	0.16736	0.198066	0.842993
1816	UMAG_02551	1048.34	1142.79	1059.65	1095.15	1437.7	1201.17	1091.22	1096.45	1271.36	700.36	935.069	908.708	0.68134	-0.566497	0.184443	-3.07139	0.00213062		1.06407	0.0864523	0.111665	0.774215	0.438804
1817	UMAG_02552	1275.56	1134	1384.88	1194.14	1178.8	1243.54	1227.72	1254.87	1217.99	1916.42	1555.99	1601.52	1.403	0.473782	0.138956	3.40957	0.000650652		0.975263	-0.0374352	0.118634	-0.315552	0.752342
1818	UMAG_02553	2286.84	2283.06	2149.6	1558.93	2235.5	2206.3	1988.37	2109.37	2201.96	2515.37	2194.15	2493.55	1.20036	0.251173	0.182816	1.37391	0.16947		0.937525	-0.0953782	0.089723	-1.06303	0.287768
1819	UMAG_02554	1442.32	1569.29	1451.33	1865.26	1743.42	1820.03	1382.32	1444.97	1565.59	1470.57	1707.52	1664.33	0.892	-0.180469	0.126383	-1.42796	0.153304		0.984304	-0.0251543	0.0996587	-0.252404	0.800729
1820	UMAG_02555	652.407	794.054	628.327	368.688	571.958	456.046	733.509	746.01	725.319	626.689	696.066	865.529	1.56676	0.637362	0.220936	2.88482	0.00391635		1.06268	0.0888735	0.133942	0.66352	0.506997
1821	UMAG_02556	1034.69	652.303	944.239	802.851	909.808	706.913	1092.04	1053.25	632.259	2012.1	2587.15	2385.6	2.88681	1.51597	0.168615	8.99069	2.46e-19		1.05561	0.0796508	0.269312	0.295757	0.767416
1822	UMAG_02557	1858.73	1308.37	1641.34	1592.45	1260.51	1604.88	2029.49	1845.34	1460.22	542.492	930.142	873.38	0.526266	-0.942795	0.245812	-3.83544	0.000125342		1.10952	0.150144	0.195588	0.767655	0.442692
1823	UMAG_02558	814.29	792.799	800.854	703.079	605.927	634.644	879.882	899.628	721.214	764.465	755.201	816.463	1.20193	0.249539	0.137167	1.81924	0.0688752		1.03853	0.0571184	0.134917	0.423358	0.672034
1824	UMAG_02559	13902.4	14139.9	13479.3	9942.1	11772.4	10557.2	14492.6	13871.8	13135.1	19321.1	19987.6	19476.4	1.82157	0.851649	0.110445	7.71111	1.25e-14		0.999465	-0.00115536	0.0863605	-0.0133784	0.989326
1825	UMAG_02560	918.637	1240.63	931.416	1060.85	1221.03	1092.35	962.114	977.398	1189.25	884.062	1082.91	917.54	0.854861	-0.240858	0.144292	-1.66924	0.0950695		1.01232	0.0156441	0.170897	0.0915415	0.927062
1826	UMAG_02561	10313.7	8837.46	9942.49	4651.08	6770.77	6861.46	9894.97	9815.26	9289.56	8434.94	7213.22	8574.83	1.32487	0.39338	0.192968	2.03857	0.0414929		0.996775	-0.00563938	0.105429	-0.0534898	0.957342
1827	UMAG_02562	6926.83	5675.04	6612	3508.38	3990.85	3685.75	7622.08	6839.86	5992.78	4478.67	3670.06	3782.03	1.06668	0.0792894	0.135295	0.58605	0.557842		1.06458	0.090025	0.147128	0.61188	0.540617
1828	UMAG_02564	1737.8	1624.49	1742.76	714.771	1163.2	1182.07	1639.71	1715.73	1532.75	1694.45	1366.26	1650.59	1.53962	0.611034	0.229441	2.66315	0.00774138		0.957519	-0.0625505	0.102433	-0.610648	0.541433
1829	UMAG_02565	935.215	1125.22	994.365	693.725	1107.19	809.918	765.58	1029.24	838.907	315.736	356.041	389.586	0.406522	-1.30944	0.216347	-6.05249	1.43e-09		0.86216	-0.213635	0.161092	-1.32617	0.184783
1830	UMAG_02567	813.315	610.907	684.282	511.33	548.088	527.485	852.746	828.58	588.466	333.915	512.502	498.514	0.847519	-0.25382	0.206759	-1.22762	0.219591		1.07649	0.107991	0.202827	0.532429	0.594429
1831	UMAG_02568	1373.08	1536.68	1405.87	1424.87	1482.68	1558.37	1323.11	1372.01	1409.58	1375.84	1454.96	1888.07	1.05664	0.0656813	0.170956	0.3842	0.70083		0.951126	-0.073279	0.0964058	-0.76011	0.447189
1832	UMAG_02571	4522.97	4645.15	4528.85	4194.31	4662.88	4543.02	4002.23	4431.89	4568.14	3922.78	4748.03	4496.44	0.982615	-0.0393597	0.130076	-0.302589	0.762203		0.94928	-0.0769487	0.0903386	-0.851782	0.394335
1833	UMAG_02572	1489.13	1142.79	1541.09	1067.09	848.298	952.796	1666.02	1402.73	1148.19	1632.26	1388.44	1421.94	1.54894	0.614753	0.158756	3.87231	0.000107807		1.01053	0.0158257	0.197618	0.0800822	0.936172
1834	UMAG_02573	650.457	817.888	524.577	804.41	728.948	699.437	685.815	622.155	762.269	1438.04	1790.06	1306.14	2.03075	1.00562	0.173689	5.78978	7.05e-09		1.0388	0.0533968	0.192901	0.276809	0.781927
1835	UMAG_02574	1735.85	1828.96	1736.93	1321.98	1511.14	1543.41	1723.58	1716.69	1627.18	1594.95	1424.16	1667.27	1.0708	0.0854614	0.135254	0.63186	0.527478		0.955808	-0.0645148	0.0888432	-0.726165	0.467737
1836	UMAG_02575	632.904	861.793	638.818	2293.19	1301.82	1725.33	554.244	630.796	1326.1	1758.56	1381.04	1534.79	0.878588	-0.205314	0.243206	-0.844197	0.398559		1.177	0.228523	0.33004	0.692408	0.488681
1837	UMAG_02576	1012.26	1214.29	1091.12	1256.5	1190.74	1324.94	1116.71	1185.74	1201.57	810.39	942.461	1030.39	0.737834	-0.453806	0.151419	-2.99702	0.00272629		1.05617	0.0784133	0.114181	0.686747	0.492242
1838	UMAG_02577	74584.1	95591.3	75444.7	86718	87873.2	76449.7	75624.6	80987.7	110592	31101	34516.3	38922.3	0.416425	-1.278	0.144149	-8.86584	7.59e-19		1.08788	0.119089	0.186279	0.639308	0.522623
1839	UMAG_02578	2229.3	2447.39	2109.97	4166.25	3902.72	3858.53	2008.1	1891.43	2679.58	2631.14	2795.35	2354.2	0.652332	-0.631992	0.125996	-5.01597	5.28e-07		0.969418	-0.0482844	0.163447	-0.295413	0.767678
1840	UMAG_02579	2423.37	1904.22	2262.68	2908.19	1907.75	2507.01	2575.51	2465.58	2218.38	4949.41	6733.98	4563.17	2.21858	1.13166	0.234594	4.82392	1.41e-06		1.10154	0.138898	0.140904	0.985763	0.324249
1841	UMAG_02580	618.276	730.078	632.99	586.938	495.758	574.834	689.104	657.679	741.741	2717.25	2110.37	2002.89	4.12089	2.02638	0.180065	11.2536	2.22e-29		1.0541	0.0747404	0.123513	0.60512	0.545099
1842	UMAG_02581	26036.8	20837.3	26379.2	36465.8	32554.8	37507.1	21925.5	25277.9	26184	35090.7	20149	28942.2	0.790235	-0.355433	0.225011	-1.57962	0.114193		1.00183	0.00054584	0.14265	0.00382643	0.996947
1843	UMAG_02582	1854.83	1840.25	1947.93	2187.96	2158.39	2336.72	1742.5	1817.5	1993.94	2175.71	2093.13	2093.17	0.951959	-0.0859666	0.105962	-0.811294	0.417197		0.984216	-0.0258958	0.0971587	-0.266531	0.78983
1844	UMAG_02583	332.543	366.293	279.774	393.631	308.472	304.031	291.101	289.955	425.612	2631.14	635.699	326.782	3.57171	1.81755	0.848345	2.14247	0.0321558		1.02867	0.0329765	0.209606	0.157326	0.874988
1845	UMAG_02584	194.064	186.91	183.019	131.73	122.103	90.5447	205.58	228.508	209.385	201.88	137.981	105.002	1.29179	0.354587	0.304626	1.16401	0.244421		1.14092	0.189188	0.152163	1.24333	0.213747
1846	UMAG_02585	1736.83	2111.2	1888.48	1200.38	589.402	1471.14	976.916	1690.76	3525.32	601.813	928.91	815.482	0.71949	-0.494286	0.343317	-1.43974	0.149942		1.07958	0.103592	0.389936	0.265665	0.790497
1847	UMAG_02586	1933.82	2486.28	2054.01	2978.34	3377.58	2948.1	1913.54	2012.4	2586.52	1985.31	2611.79	2480.79	0.760734	-0.408319	0.158126	-2.58224	0.00981615		1.00592	0.0058636	0.167738	0.0349569	0.972114
1848	UMAG_02587	3438.55	3174.96	3468.04	3672.85	3358.3	3701.54	3483.35	3415.13	3262.57	3314.27	4124.65	4035.21	1.06908	0.0810136	0.146553	0.552793	0.580405		1.00789	0.010718	0.0927286	0.115585	0.907982
1849	UMAG_02590	242.824	199.454	235.477	334.391	277.257	221.793	324.816	331.24	342.132	472.648	537.141	531.879	1.84976	0.870715	0.202659	4.29645	1.74e-05		1.47278	0.552881	0.146871	3.76439	0.000166955
1850	UMAG_02591	2653.51	1611.94	2305.81	1894.1	1517.57	1925.53	2837	2486.7	1747.61	1219.89	1730.93	1762.46	0.883098	-0.195575	0.207812	-0.941119	0.346644		1.0761	0.106272	0.251516	0.422527	0.67264
1851	UMAG_02592	3454.15	3948.94	3832.91	9303.71	6230.95	7534.32	3082.88	3475.62	5405.68	10547.5	8338.01	9095.91	1.21295	0.260951	0.202088	1.29127	0.196609		1.06481	0.086461	0.219409	0.394063	0.693535
1852	UMAG_02594	274.031	393.891	305.42	402.984	342.44	358.856	277.944	309.157	394.136	290.86	290.746	283.603	0.783505	-0.368829	0.153311	-2.40576	0.0161391		1.00811	0.00742515	0.209926	0.0353702	0.971785
1853	UMAG_02595	1489.13	1563.02	1757.92	1290.8	1125.56	1226.92	1522.11	1498.74	1339.79	2478.05	2498.45	2372.85	2.01724	0.996216	0.122021	8.16433	3.23e-16		0.906567	-0.140479	0.123329	-1.13906	0.254677
1854	UMAG_02596	373.501	593.345	367.204	594.733	541.662	478.475	367.577	380.206	598.046	327.218	325.242	362.109	0.628266	-0.685244	0.160324	-4.27413	1.92e-05		1.00883	0.0082284	0.273206	0.030118	0.975973
1855	UMAG_02597	44.8591	71.5025	54.7892	55.3421	51.412	31.5661	61.674	68.1682	61.5837	89.937	141.677	82.4314	2.27043	1.16253	0.343399	3.38537	0.000710817		1.11846	0.172262	0.277756	0.620192	0.535132
1856	UMAG_02598	5.85119	2.50886	1.16573	5.45627	11.9349	2.49206	13.1571	5.76069	5.47411	5.74066	4.9279	6.86928	0.882041	-0.171646	0.813198	-0.211075	0.832829		2.56062	1.34468	0.924718	1.45415	0.145905
1857	UMAG_02599	41.9335	28.8519	27.9774	9.3536	9.18071	4.15343	59.207	34.5642	28.7391	7.65421	0	6.86928	0.640147	-0.621651	0.945038	-0.657805	0.510663		1.24045	0.322072	0.411054	0.783527	0.433318
1858	UMAG_02600	2107.4	1864.08	2358.27	1987.64	1823.29	2795.26	1960.41	2110.33	1828.35	3875.9	3258.58	3600.48	1.62499	0.684655	0.205868	3.32569	0.000881984		0.931963	-0.102091	0.136969	-0.745358	0.456055
1859	UMAG_02601	7.80158	8.78101	11.6573	7.79467	9.18071	5.8148	6.57856	2.88035	6.84263	2.87033	0	3.9253	0.298183	-1.69607	0.938754	-1.80673	0.0708052		0.577253	-0.803229	0.704593	-1.13999	0.25429
1860	UMAG_02602	1500.83	1277.01	1419.86	865.208	974.991	971.902	1317.36	1346.08	1382.21	2007.32	1250.46	1468.06	1.68054	0.735089	0.207644	3.54014	0.00039991		0.963779	-0.0559261	0.108365	-0.51609	0.605792
1861	UMAG_02603	1733.9	1367.33	1548.09	1635.32	1882.96	1877.35	1556.65	1830.94	1594.33	511.875	749.041	758.565	0.374281	-1.43198	0.19757	-7.24794	4.23e-13		1.07154	0.09815	0.142799	0.687332	0.491873
1862	UMAG_02605	2588.18	2689.5	2541.28	2427.26	1748.01	2012.75	2268.78	2317.72	3311.83	2341.23	2056.17	2374.81	1.09441	0.113332	0.178333	0.635505	0.525099		1.01015	0.0106779	0.171707	0.0621867	0.950414
1863	UMAG_02606	1347.72	1471.45	1296.29	1459.94	1501.05	1640.6	1462.91	1345.12	1586.12	1887.72	1480.83	1653.53	1.09138	0.111863	0.1473	0.759421	0.447601		1.06772	0.0924218	0.113088	0.817253	0.413784
1864	UMAG_02607	3936.87	3309.18	3999.61	3081.23	3114.1	3296.16	4087.75	4050.73	3656.7	3008.11	3831.44	3924.32	1.13406	0.16695	0.154415	1.08117	0.27962		1.04886	0.0681606	0.126318	0.539594	0.589477
1865	UMAG_02609	580.243	704.989	658.636	329.714	374.573	353.041	761.468	723.927	567.939	760.637	872.239	790.949	2.2924	1.18258	0.136539	8.66106	4.67e-18		1.05631	0.0835013	0.167789	0.497656	0.618726
1866	UMAG_02610	466.145	536.896	476.782	591.615	636.223	723.527	471.189	511.742	478.984	302.341	255.019	254.163	0.415875	-1.27899	0.164448	-7.77745	7.4e-15		0.987899	-0.0161696	0.124227	-0.130162	0.896438
1867	UMAG_02611	586.094	549.44	570.04	1081.12	1103.52	972.733	659.5	590.471	480.353	422.895	602.436	459.261	0.470198	-1.10533	0.182571	-6.05427	1.41e-09		1.01451	0.0244913	0.160289	0.152794	0.878561
1868	UMAG_02613	2518.94	2220.34	2473.67	2261.23	2947.01	3040.31	2554.95	2627.84	2572.83	2197.72	2220.02	2167.75	0.798381	-0.338059	0.154769	-2.18429	0.028941		1.07523	0.103099	0.0976621	1.05567	0.291117
1869	UMAG_02614	579.268	914.479	609.675	1434.22	1360.58	1417.15	632.364	716.246	955.232	682.182	983.116	851.791	0.597607	-0.758856	0.175962	-4.3126	1.61e-05		1.09528	0.128494	0.238117	0.539626	0.589455
1870	UMAG_02615	62.4127	50.1772	67.6122	92.7565	80.7903	89.714	92.9221	69.1283	93.0598	13.3949	34.4953	22.5705	0.267646	-1.94104	0.36001	-5.39163	6.98e-08		1.41569	0.494076	0.260701	1.89518	0.0580685
1871	UMAG_02618	1225.82	1154.08	1151.74	1003.17	1118.21	1079.06	1131.51	1227.03	1133.14	1147.18	1100.15	1088.29	1.04224	0.0459634	0.111297	0.412979	0.679622		0.988686	-0.0172642	0.0998966	-0.172821	0.862792
1872	UMAG_02619	1721.22	1739.89	1896.64	1442.79	1526.75	1722.84	1732.63	1674.44	1765.4	1790.13	1742.01	1834.1	1.14361	0.17923	0.126578	1.41596	0.156786		0.965417	-0.0520529	0.0930095	-0.559651	0.575718
1873	UMAG_02620	3782.79	5052.84	3626.58	3211.4	4727.15	3684.92	3709.48	3833.74	4082.32	4485.37	5599.33	5753.51	1.36261	0.434727	0.194598	2.23397	0.025485		0.932863	-0.100998	0.157231	-0.642354	0.520644
1874	UMAG_02622	1797.29	2130.02	1930.44	3438.23	2923.14	2946.44	1915.18	1912.55	2311.44	1874.33	1993.34	1887.09	0.618271	-0.709766	0.132915	-5.34002	9.29e-08		1.04804	0.0653157	0.129053	0.506116	0.612775
1875	UMAG_02623	1830.45	1808.89	1922.28	2954.96	2735.85	2594.23	1732.63	1800.22	2196.49	3387.95	2945.65	3440.53	1.17973	0.22358	0.133285	1.67745	0.0934537		1.03016	0.0391401	0.126264	0.309988	0.75657
1876	UMAG_02624	706.043	916.988	624.83	946.273	939.187	911.262	839.589	742.169	852.592	1239.98	1158.06	1149.13	1.26833	0.328274	0.11084	2.96169	0.0030596		1.08296	0.114772	0.175447	0.654168	0.513004
1877	UMAG_02625	24588.6	29578.2	22866.9	13960.2	40389.6	34571.5	15393	20874.8	33018.4	1386.37	1928.04	1187.4	0.0506269	-4.31357	0.369918	-11.6609	2.02e-31		0.899428	-0.156898	0.269335	-0.582538	0.560204
1878	UMAG_02626	69.2391	66.4848	89.761	124.715	478.315	72.2696	87.1659	94.0913	67.0578	21.0491	44.3511	19.6265	0.12591	-2.9999	0.645477	-4.64757	3.36e-06		1.10125	0.149936	0.259218	0.578417	0.562983
1879	UMAG_02627	207.717	144.259	222.654	248.65	267.159	279.941	230.25	253.471	191.594	174.133	219.292	191.359	0.734884	-0.462209	0.172428	-2.6806	0.0073491		1.17521	0.233596	0.228225	1.02354	0.306055
1880	UMAG_02628	9634.96	9025.62	9381.77	3032.13	6674.38	6078.96	7987.19	8969.4	8140	7436.07	7391.85	8591.51	1.48361	0.559033	0.286405	1.95189	0.0509509		0.894953	-0.161033	0.0951143	-1.69305	0.0904457
1881	UMAG_02629	3.90079	21.3253	10.4915	7.79467	1.83614	2.49206	5.75624	8.64104	23.265	419.068	189.724	818.426	117.729	6.83443	0.644279	10.6079	2.74e-26		1.05444	0.0543206	0.809916	0.0670694	0.946526
1882	UMAG_02630	1326.27	1544.2	1374.39	2318.91	2035.36	2069.24	1461.26	1362.4	1580.65	1745.16	2252.05	2044.1	0.9405	-0.104419	0.156358	-0.667822	0.504247		1.03756	0.0516369	0.115326	0.447746	0.654336
1883	UMAG_02631	1791.44	1667.14	1893.14	1983.74	1944.47	2093.33	1644.64	1845.34	1811.93	2057.07	1817.16	2114.76	0.994594	-0.0222649	0.124653	-0.178615	0.85824		0.990694	-0.0156008	0.107951	-0.144517	0.885092
1884	UMAG_02632	1550.56	1963.18	1747.42	1642.34	1727.81	1777.67	1794.3	1775.25	1868.04	1680.1	1491.92	1514.19	0.91033	-0.149716	0.116017	-1.29047	0.196889		1.03353	0.0472514	0.122139	0.386866	0.698855
1885	UMAG_02635	199.916	191.928	228.482	723.345	552.679	580.649	206.402	226.587	192.962	458.296	406.552	346.408	0.65238	-0.633491	0.194353	-3.25948	0.00111615		1.00907	0.0159645	0.165842	0.0962635	0.923311
1886	UMAG_02637	3700.88	3095.93	3773.46	3150.6	3991.77	3869.33	3524.46	3553.39	3573.22	3001.41	2582.22	2976.36	0.777353	-0.376293	0.149319	-2.52006	0.0117334		1.00764	0.00928015	0.116863	0.0794104	0.936706
1887	UMAG_02638	3502.91	3222.63	3610.26	1678.97	2016.08	2055.12	3606.69	3672.44	3406.26	2954.53	2441.78	2644.67	1.39839	0.470327	0.147685	3.18466	0.00144923		1.03382	0.0473704	0.098636	0.480255	0.631046
1888	UMAG_02639	3496.08	3946.44	3611.42	4367.35	4128.57	4512.28	3463.61	3741.57	3960.52	8060.84	7232.93	7440.41	1.74768	0.790181	0.113712	6.94897	3.68e-12		1.01011	0.0129422	0.10182	0.127109	0.898854
1889	UMAG_02640	9849.5	15021.8	9466.87	4552.86	5307.37	5574.73	9651.57	9674.12	9716.54	2975.58	6333.59	4867.38	0.918469	-0.136254	0.275713	-0.494186	0.621175		0.845771	-0.241713	0.196234	-1.23176	0.21804
1890	UMAG_02641	602.672	575.783	554.886	541.729	511.366	588.125	639.765	616.394	572.044	978.782	523.59	537.767	1.24306	0.298537	0.273128	1.09303	0.274381		1.05473	0.0783448	0.116409	0.673016	0.500937
1891	UMAG_02642	3827.65	2022.14	3719.83	1235.45	1207.26	1461.18	2442.29	2947.55	3384.37	299.471	372.057	338.557	0.258738	-1.96748	0.164624	-11.9513	6.39e-33		0.916881	-0.128994	0.26224	-0.491893	0.622795
1892	UMAG_02645	476.872	425.252	476.782	274.372	285.52	319.814	429.251	475.257	383.187	531.968	496.486	432.765	1.66103	0.716953	0.160521	4.4664	7.95e-06		0.933853	-0.0968361	0.145678	-0.664727	0.506225
1893	UMAG_02649	954.719	628.469	866.135	743.611	704.16	727.681	991.718	846.822	684.263	541.536	585.188	454.354	0.726781	-0.477387	0.152551	-3.12937	0.00175183		1.03	0.0431469	0.219884	0.196225	0.844434
1894	UMAG_02651	1419.89	1574.31	1482.8	1372.64	1548.79	1533.45	1735.92	1573.63	1297.36	975.912	1329.3	1129.51	0.771003	-0.389907	0.163538	-2.3842	0.0171164		1.02902	0.0434824	0.148237	0.29333	0.76927
1895	UMAG_02652	337.419	307.335	310.083	576.026	459.954	402.052	378.267	363.884	344.869	456.382	517.43	432.765	0.978127	-0.0495177	0.196361	-0.252177	0.800904		1.13843	0.187647	0.131457	1.42744	0.153453
1896	UMAG_02653	1242.4	1509.08	1281.13	1927.62	1965.59	1900.61	1337.91	1348	1566.96	2198.67	2435.62	2305.13	1.19773	0.245405	0.106412	2.30618	0.0211004		1.05462	0.0747229	0.130762	0.571443	0.5677
1897	UMAG_02654	589.02	588.327	670.293	677.357	548.088	584.803	587.959	659.599	600.783	1592.08	1525.19	1523.02	2.56334	1.34125	0.14385	9.3239	1.12e-20		1.00038	0.000378249	0.125632	0.00301075	0.997598
1898	UMAG_02655	601.697	624.706	631.824	621.235	624.288	573.173	697.327	590.471	530.988	595.115	639.395	608.422	1.01333	0.00371677	0.124158	0.0299358	0.976118		0.978775	-0.0270615	0.147796	-0.1831	0.85472
1899	UMAG_02656	1315.54	1236.87	1428.02	1350.82	1377.11	1465.33	1370.81	1432.49	1363.05	981.653	1077.98	1042.17	0.739712	-0.450182	0.116345	-3.86938	0.000109111		1.04671	0.0649992	0.106158	0.612285	0.540349
1900	UMAG_02657	2055.72	2444.88	2147.27	2163.02	2535.71	2439.72	2145.43	2352.28	2386.71	2548.85	2769.48	2571.07	1.1052	0.130455	0.119166	1.09473	0.273634		1.03558	0.0494658	0.11334	0.436436	0.662521
1901	UMAG_02659	1572.99	1417.51	1537.59	1209.73	1615.81	1527.63	1467.84	1713.81	1293.26	664.96	894.414	819.407	0.546448	-0.885224	0.186555	-4.7451	2.08e-06		0.988254	-0.0163937	0.146634	-0.111801	0.910982
1902	UMAG_02662	4618.54	4270.08	4289.88	2198.1	3094.82	3440.7	4530.98	4521.18	4097.37	4367.69	3845	3977.31	1.39576	0.468049	0.196037	2.38756	0.0169606		0.997803	-0.00345052	0.0992817	-0.0347548	0.972275
1903	UMAG_02663	839.645	1110.17	894.113	1501.25	1468	1626.48	901.262	1031.16	1061.98	1193.1	1456.2	1440.59	0.889931	-0.183518	0.144303	-1.27175	0.203462		1.05291	0.0734612	0.152612	0.48136	0.63026
1904	UMAG_02664	1041.51	773.983	1061.98	878.459	803.312	859.76	1084.64	1083.97	650.05	619.034	609.828	618.235	0.726766	-0.475987	0.122202	-3.89509	9.82e-05		0.979561	-0.0277	0.245941	-0.112629	0.910325
1905	UMAG_02665	4634.14	3240.19	4824.94	2611.99	3025.04	3157.44	4799.06	4808.26	3418.58	5614.37	6271.99	6524.84	2.0935	1.05223	0.137196	7.66953	1.73e-14		1.02572	0.0367525	0.217419	0.16904	0.865765
1906	UMAG_02666	3589.7	2480.01	3576.45	2157.56	2616.5	2490.4	3610.81	3525.54	3092.87	4491.11	4839.2	4992.99	1.97169	0.96618	0.128436	7.52266	5.37e-14		1.06044	0.0837003	0.182501	0.458629	0.6465
1907	UMAG_02667	1956.25	1766.24	1928.11	2304.88	2913.96	2350.84	1445.64	1811.74	1781.82	1204.58	1314.52	1135.39	0.48278	-1.064	0.149237	-7.12957	1.01e-12		0.891799	-0.168016	0.132343	-1.26955	0.204244
1908	UMAG_02668	381.302	514.316	380.027	589.277	627.043	575.665	523.818	467.576	359.923	399.933	473.079	347.389	0.681033	-0.570935	0.166009	-3.43919	0.000583466		1.05932	0.0890123	0.210822	0.422215	0.672868
1909	UMAG_02669	304.262	411.453	346.221	526.14	549.006	534.962	381.556	385.966	314.761	575.98	517.43	476.924	0.975297	-0.0503775	0.138075	-0.364857	0.715218		1.01916	0.033728	0.1778	0.189696	0.849547
1910	UMAG_02672	2100.58	2728.38	2169.42	2505.99	2630.27	2722.16	2386.37	2367.65	2340.18	1356.71	1202.41	1208.01	0.479375	-1.07494	0.117279	-9.16562	4.93e-20		1.01369	0.019824	0.13509	0.146746	0.883332
1911	UMAG_02674	412.509	477.938	392.85	696.843	511.366	568.189	390.602	436.853	533.725	406.63	411.48	468.092	0.724051	-0.482609	0.185833	-2.597	0.00940407		1.06069	0.0795203	0.168643	0.471531	0.637262
1912	UMAG_02676	1319.44	1456.39	1409.36	1036.69	1120.96	1044.17	1352.72	1328.8	1402.74	1490.66	1331.77	1397.41	1.31794	0.384725	0.114674	3.35494	0.00079381		0.975881	-0.0360584	0.0924919	-0.389855	0.696644
1913	UMAG_02677	944.967	958.384	1015.35	941.596	974.991	1051.65	1097.8	1139.66	934.704	822.828	851.295	883.193	0.861561	-0.229547	0.120757	-1.9009	0.0573156		1.08684	0.122213	0.127834	0.956025	0.33906
1914	UMAG_02678	675.812	807.853	688.945	1130.23	1042.01	950.304	791.894	698.004	896.385	780.73	735.489	686.928	0.705562	-0.518602	0.140271	-3.69715	0.000218031		1.09835	0.13283	0.146607	0.906032	0.364919
1915	UMAG_02682	2169.82	757.675	2106.47	1265.07	1358.75	1456.19	2161.88	1803.1	1170.09	2248.43	1942.83	1993.07	1.51576	0.585829	0.12999	4.50671	6.58e-06		1.02008	0.0286119	0.391297	0.0731207	0.94171
1916	UMAG_02683	657.283	564.493	623.664	349.201	423.231	446.909	769.691	789.215	778.692	226.756	326.474	255.145	0.66296	-0.609547	0.205033	-2.97292	0.00294986		1.26669	0.338349	0.114316	2.95977	0.00307864
1917	UMAG_02684	3506.81	3142.35	3395.76	2042.98	2207.04	2108.28	3989.07	3563.95	3012.13	2265.65	2031.53	2277.66	1.03405	0.0346616	0.112835	0.307187	0.758701		1.05179	0.0733171	0.144434	0.507617	0.611722
1918	UMAG_02685	959.595	923.26	894.113	1434.22	3711.76	1750.25	990.073	949.554	910.07	1569.11	561.781	519.121	0.38427	-1.38879	0.476637	-2.91373	0.0035714		1.02619	0.0378292	0.102039	0.370733	0.710836
1919	UMAG_02686	3065.05	3236.43	3257.04	2622.91	3931.18	3177.37	3464.43	3338.32	3383	3105.7	3099.65	3541.61	1.00159	-0.00928481	0.18234	-0.0509202	0.959389		1.06562	0.0912715	0.079602	1.1466	0.251548
1920	UMAG_02687	1606.15	953.366	1616.86	1736.65	1461.57	1594.92	1457.15	1459.38	1124.93	2833.02	2690.63	2141.25	1.59914	0.660714	0.167727	3.93923	8.17e-05		0.967693	-0.0478516	0.240042	-0.199347	0.841992
1921	UMAG_02688	2012.81	2064.79	2005.05	1632.98	1819.62	1805.08	2078.82	2005.68	1820.14	1965.22	1956.38	2155.97	1.15594	0.195445	0.117091	1.66918	0.0950813		0.970736	-0.0418128	0.101226	-0.413063	0.67956
1922	UMAG_02690	1512.53	869.32	1449	1186.35	1106.28	1381.43	1400.41	1658.12	1008.6	420.982	707.154	750.714	0.511383	-0.982896	0.250915	-3.91725	8.96e-05		1.06168	0.0866419	0.271352	0.319298	0.749501
1923	UMAG_02693	3126.48	3815.97	3335.14	6591.95	7101.28	6402.92	2688.99	2961	4132.95	3346.8	3493.88	4204.98	0.549641	-0.877094	0.142856	-6.13973	8.27e-10		0.951869	-0.0745035	0.188326	-0.395609	0.692393
1924	UMAG_02694	466.145	452.849	409.17	486.387	456.281	561.543	510.661	464.696	472.142	511.875	454.599	571.132	1.0222	0.0174677	0.170365	0.102531	0.918335		1.08985	0.124341	0.125801	0.988398	0.322958
1925	UMAG_02696	4226.51	3270.3	4205.94	2999.39	3164.59	3133.35	4042.52	4058.41	3849.67	7114.59	6805.43	7034.14	2.25378	1.15805	0.0931957	12.426	1.89e-35		1.02118	0.0288892	0.13984	0.206587	0.836332
1926	UMAG_02697	3737.93	3447.17	3695.35	4478.82	4526.09	4626.09	3429.9	3354.64	3915.35	3386.03	3215.46	3584.78	0.747288	-0.434642	0.105868	-4.10549	4.03e-05		0.983405	-0.0269246	0.103993	-0.258908	0.795706
1927	UMAG_02700	374.476	541.914	419.662	598.63	687.635	618.03	517.239	484.858	455.719	432.463	583.956	531.879	0.813055	-0.31346	0.16926	-1.85195	0.0640336		1.09114	0.129781	0.177978	0.729196	0.465882
1928	UMAG_02701	606.573	834.196	482.611	696.064	434.248	685.316	573.979	561.668	468.036	1451.43	1845.5	1680.03	2.74118	1.43632	0.232715	6.17203	6.74e-10		0.833784	-0.259217	0.22616	-1.14617	0.251725
1929	UMAG_02703	3800.35	3171.2	4235.09	5597.35	3808.16	4326.21	4137.09	4419.41	4356.02	2762.21	793.392	554.449	0.299311	-1.75981	0.755733	-2.32862	0.0198793		1.15222	0.202651	0.139259	1.45521	0.145611
1930	UMAG_02704	300.361	282.247	258.791	240.076	188.205	176.105	338.796	292.835	313.393	56.4498	109.646	89.3007	0.422572	-1.26595	0.293286	-4.31641	1.59e-05		1.12316	0.166844	0.145782	1.14448	0.252424
1931	UMAG_02707	9020.58	14252.8	9892.36	10946.1	4825.38	6457.75	5865.61	7766.38	15970.7	52710.7	37492.7	45960.4	6.12545	2.59461	0.312654	8.29868	1.05e-16		0.892568	-0.169062	0.354427	-0.477	0.633362
1932	UMAG_02708	14551.9	21716.7	14809.4	1585.44	1673.64	2220.42	16198.9	17258.1	16516.7	1285.91	984.348	2957.72	0.954096	-0.0806847	0.388712	-0.207569	0.835565		0.978381	-0.0316154	0.181053	-0.174619	0.861379
1933	UMAG_02709	30426.2	27302.7	30244.8	43622.1	32524.5	39819.7	30971	30378.1	28205.3	33847.9	30566.5	38214.8	0.884992	-0.192719	0.177422	-1.08622	0.277383		1.01797	0.0249169	0.100244	0.248562	0.8037
1934	UMAG_02710	35874.6	28693.8	35335.5	46786.7	38296.4	45117.9	37113.8	35059.6	30906.8	36648.4	36993.8	39547.4	0.869345	-0.217986	0.138766	-1.57089	0.116209		1.03179	0.0445049	0.143864	0.309353	0.757053
1935	UMAG_02711	1597.37	1039.92	1474.64	1426.42	967.647	1105.64	1456.33	1456.5	1131.77	2210.15	1799.92	2718.27	1.92254	0.926205	0.231639	3.99849	6.37e-05		0.983622	-0.0240274	0.207774	-0.115642	0.907936
1936	UMAG_02712	1974.78	2013.36	1888.48	2218.36	2020.67	2114.09	2079.65	1974	1915.94	2144.14	2116.53	2147.14	1.00861	-0.003104	0.109676	-0.0283017	0.977422		1.01582	0.0229901	0.0915177	0.251209	0.801653
1937	UMAG_02713	3390.76	891.899	3266.37	990.702	834.527	1342.39	1476.06	1098.37	721.214	1583.47	607.364	487.719	0.845604	-0.259616	0.423374	-0.613208	0.539739		0.436566	-1.19584	0.630396	-1.89697	0.0578316
1938	UMAG_02715	4738.49	4050.55	4915.87	8776.79	6422.82	6568.23	4105.02	3737.73	4637.94	32261.6	5631.36	4114.7	1.9298	0.928763	0.953792	0.973759	0.330176		0.910673	-0.137762	0.135406	-1.0174	0.308963
1939	UMAG_02716	1505.71	1417.51	1465.32	1908.91	1633.25	1948.79	1400.41	1463.22	1263.15	1314.61	1212.26	1228.62	0.683943	-0.563963	0.138337	-4.07673	4.57e-05		0.940355	-0.0880054	0.109659	-0.80254	0.42224
1940	UMAG_02717	3077.72	972.183	2730.13	2866.88	1699.35	2225.41	2357.59	2182.34	1519.06	4311.24	2839.7	1898.87	1.33249	0.39472	0.325919	1.2111	0.225858		0.893652	-0.162985	0.387666	-0.420426	0.674174
1941	UMAG_02718	1480.35	1339.73	1494.46	1569.85	1420.26	1580.79	1898.74	1674.44	1412.32	1589.21	2314.88	1927.32	1.27577	0.335479	0.182388	1.83937	0.0658615		1.15551	0.209649	0.151501	1.38381	0.166416
1942	UMAG_02719	3994.41	3330.51	3800.27	1985.3	1781.06	2190.52	3017.09	3421.85	3786.71	11329.2	4165.31	6250.06	3.65033	1.85153	0.338612	5.46799	4.55e-08		0.919144	-0.124642	0.134897	-0.923977	0.355498
1943	UMAG_02720	658.259	752.658	716.922	928.345	826.264	1064.94	407.871	551.106	926.493	543.449	423.8	460.242	0.506284	-0.996816	0.178944	-5.57055	2.54e-08		0.886096	-0.181751	0.285212	-0.63725	0.523962
1944	UMAG_02721	2785.17	2068.55	2747.62	3322.87	2422.79	2794.43	2826.31	2530.86	2808.22	2935.39	2700.49	2732.99	0.979952	-0.0462062	0.168091	-0.274887	0.783403		1.0742	0.101034	0.154631	0.653387	0.513507
1945	UMAG_02722	10.7272	11.2899	3.49718	7.79467	1.83614	4.15343	7.40088	8.64104	8.21116	5.74066	6.15988	8.83193	1.50407	0.55403	0.812038	0.682271	0.495068		0.950571	-0.0803551	0.685897	-0.117153	0.906738
1946	UMAG_02723	370.575	155.549	368.37	182.395	80.7903	97.1902	326.461	253.471	310.656	233.453	427.496	630.993	3.58499	1.82189	0.42496	4.2872	1.81e-05		0.995632	-0.0108739	0.330408	-0.0329106	0.973746
1947	UMAG_02724	1215.1	1144.04	1212.36	1526.2	1629.58	1624.82	1147.96	1179.02	1259.04	1485.87	1256.62	1350.3	0.856127	-0.237817	0.123371	-1.92766	0.053897		1.00407	0.00252093	0.0953033	0.0264517	0.978897
1948	UMAG_02725	1161.46	1244.39	1180.88	1717.17	1381.7	1648.91	1185.79	1242.39	1401.37	1718.37	1705.05	1889.05	1.11894	0.145949	0.15056	0.969371	0.33236		1.0677	0.0913058	0.108291	0.843154	0.399142
1949	UMAG_02727	4.87599	6.27215	4.66291	3.89733	3.67228	4.15343	12.3348	4.80058	4.10558	11.4813	13.5517	11.7759	3.13988	1.62929	0.653548	2.49299	0.0126674		1.34343	0.474	0.806991	0.587367	0.556957
1950	UMAG_02729	1089.3	1013.58	1040.99	837.147	1153.1	923.722	987.606	1001.4	996.287	842.92	1102.62	1108.9	1.04821	0.0557114	0.192954	0.288728	0.772789		0.94956	-0.0763593	0.0934603	-0.817023	0.413915
1951	UMAG_02730	3320.55	3119.77	3206.91	2944.83	2308.03	2681.45	2722.7	2868.83	2653.57	2612	2487.36	2880.19	1.0057	-0.00797966	0.157099	-0.050794	0.95949		0.85466	-0.22717	0.0889707	-2.55331	0.0106703
1952	UMAG_02731	1726.1	2122.49	1764.91	1342.24	1792.99	1492.74	1857.62	1849.18	1913.2	1339.49	1684.11	1847.84	1.05261	0.0617464	0.188583	0.327423	0.743348		1.00116	0.00137937	0.11922	0.01157	0.990769
1953	UMAG_02732	1564.22	1800.11	1414.03	1583.88	1620.4	1520.99	1380.67	1481.46	1494.43	1814.05	1834.41	1881.2	1.17024	0.212373	0.1018	2.08618	0.0369621		0.91173	-0.134226	0.127432	-1.05331	0.292197
1954	UMAG_02733	1871.41	1833.98	1851.17	2248.76	2304.36	2285.22	2012.22	1888.55	2055.53	1780.56	1801.15	1784.05	0.784659	-0.36452	0.0950002	-3.83704	0.000124524		1.07194	0.0983947	0.0846751	1.16203	0.245225
1955	UMAG_02736	2133.73	2300.62	2469.01	3905.91	3399.62	3835.28	2063.2	2230.35	2641.26	2190.06	2327.2	2514.16	0.631141	-0.679547	0.134505	-5.05221	4.37e-07		1.00455	0.00357654	0.1336	0.0267706	0.978643
1956	UMAG_02739	2050.84	1984.51	2183.41	2226.94	2011.49	2185.53	2013.04	2059.45	2237.54	2617.74	2902.53	3234.45	1.36282	0.431356	0.142258	3.03221	0.00242767		1.01468	0.0184201	0.096559	0.190766	0.848709
1957	UMAG_02740	166.759	191.928	183.019	218.251	150.564	173.613	273.832	193.943	168.329	73.6718	81.3104	103.039	0.475679	-1.08896	0.255561	-4.26107	2.03e-05		1.17426	0.241061	0.232387	1.03732	0.299585
1958	UMAG_02741	1792.41	1303.35	1762.58	1219.09	1499.21	1579.13	1688.22	1891.43	1161.88	516.659	677.587	633.937	0.425413	-1.24736	0.17889	-6.97279	3.11e-12		0.975956	-0.0340239	0.228605	-0.148832	0.881686
1959	UMAG_02742	1403.31	1364.82	1422.19	654.752	793.213	754.263	1884.76	1723.41	1447.9	949.122	810.64	922.446	1.21795	0.272187	0.144429	1.88457	0.0594878		1.20661	0.272421	0.138085	1.97285	0.0485129
1960	UMAG_02743	705.068	592.091	716.922	700.741	602.255	637.967	797.65	606.793	581.624	2906.69	2544.03	1853.72	3.76331	1.8953	0.205063	9.24255	2.41e-20		0.986091	-0.0187816	0.179526	-0.104618	0.916679
1961	UMAG_02744	400.806	415.216	410.336	555.76	619.698	593.11	605.227	463.736	509.092	328.174	303.066	315.006	0.535035	-0.914848	0.132264	-6.91681	4.62e-12		1.28678	0.365516	0.150709	2.42531	0.0152953
1962	UMAG_02745	15.6032	15.0532	5.82863	8.57413	17.4433	16.6137	20.558	13.4416	6.84263	2.87033	13.5517	7.85061	0.569364	-0.848823	0.683652	-1.2416	0.214384		1.11943	0.191901	0.647182	0.296518	0.766834
1963	UMAG_02746	1066.87	959.639	716.922	920.55	587.565	790.813	1150.43	877.546	1103.03	278.422	393	281.641	0.414568	-1.29057	0.245363	-5.25985	1.44e-07		1.14127	0.188712	0.195394	0.965805	0.334142
1964	UMAG_02747	876.703	752.658	681.95	760.759	412.214	672.025	995.007	732.568	860.803	269.811	298.138	218.836	0.426442	-1.2502	0.274529	-4.55398	5.26e-06		1.11987	0.162107	0.172782	0.938219	0.348132
1965	UMAG_02750	5162.7	6526.8	5211.97	6366.68	5731.52	6711.94	5373.86	5251.83	6746.84	5839.21	5727.45	5318.79	0.897678	-0.171498	0.126211	-1.35882	0.174204		1.02787	0.0376257	0.157131	0.239454	0.810754
1966	UMAG_02751	2095.7	1450.12	2279	2010.24	1109.03	1710.38	1537.74	1905.83	2113.01	1399.76	859.919	731.088	0.619251	-0.710823	0.315437	-2.25346	0.0242303		0.953948	-0.0717475	0.212326	-0.337912	0.735429
1967	UMAG_02752	181.387	121.68	166.699	222.148	204.73	220.132	193.245	172.821	169.697	174.133	172.477	142.292	0.755634	-0.421992	0.178364	-2.36591	0.017986		1.14049	0.186763	0.210523	0.887138	0.375005
1968	UMAG_02753	25.3551	22.5797	8.16009	0.779467	1.83614	4.98411	8.2232	10.5613	15.0538	28.7033	27.1035	81.45	18.0608	4.17004	0.777219	5.36533	8.08e-08		0.603232	-0.763013	0.59761	-1.27677	0.201682
1969	UMAG_02754	2944.12	3677.99	2964.44	3138.13	2811.13	3036.99	2697.21	3105.01	3809.98	1823.62	1483.3	1548.53	0.540319	-0.903441	0.142459	-6.34177	2.27e-10		1.00268	0.00135432	0.170782	0.00793012	0.993673
1970	UMAG_02755	1264.83	1053.72	1226.34	1830.19	1904.08	2060.93	1160.29	1202.06	1211.15	903.197	997.9	846.884	0.474183	-1.09214	0.131002	-8.33684	7.63e-17		1.00807	0.00895745	0.117167	0.0764504	0.939061
1971	UMAG_02757	33.1567	57.7038	39.6347	50.6653	51.412	40.7036	44.4053	34.5642	56.1096	8.61099	14.7837	12.7572	0.253199	-2.01216	0.400353	-5.02598	5.01e-07		1.03513	0.0459018	0.351355	0.130642	0.896058
[truncated: 4,660 more rows]

## Sheet: Grx4 regulated genes
		wt FB2 arabinose			wt FB2 glucose			grx4 mutant arabinose (55 FB2)			grx4 mutant glucose (55 FB2)			fold change glucose wt vs Pcrg1::grx4						fold change arabinose wt vs Pcrg1::grx4
[truncated: 1,492 more rows]

[truncated: 1 more sheets: gene enrichment analysis]
